# Supplementary material for: Reducing functionally defective old HSCs alleviates aging-related phenotypes in old recipient mice
Source: Cell Res. 2025 Jan 2;35(1):45–58. doi: 10.1038/s41422-024-01057-5 (PMC11701126; doi:10.1038/s41422-024-01057-5)
Supplement: Supplementary file 12 — Supplementary Table 1 [file 41422_2024_1057_MOESM12_ESM.xlsx]

## Sheet: HSC_aging_up_genes
Supplementary information, Table S1 List of DEGs between young and old HSCs derived from bulk RNA-seq
List of DEGs between young and old HSCs derived from bulk RNA-seq
Up-regualted genes in old HSCs when compared with young HSCs
genes	baseMean	log2FoldChange	lfcSE	stat	pvalue	padj
Ntf3	91.4656	9.93723	1.32328	7.50953	5.93399e-14	1.56581e-11
Mab21l2	159.909	9.77949	1.26491	7.7314	1.06371e-14	3.09321e-12
Gabra4	70.4863	9.56072	1.38042	6.92597	4.33001e-12	7.7123e-10
Meiob	68.4719	9.51885	1.41228	6.74006	1.58319e-11	2.50654e-09
Ccbe1	62.0185	9.37677	1.40455	6.67601	2.45541e-11	3.68721e-09
Osmr	119.188	9.35511	1.31331	7.12332	1.05361e-12	2.14469e-10
Rbpjl	58.8166	9.29989	1.38253	6.72672	1.73534e-11	2.68771e-09
Scgb3a1	46.6933	8.96679	1.52645	5.87427	4.24698e-09	3.83008e-07
Tacr1	90.2261	8.95309	1.44276	6.20553	5.45124e-10	5.92936e-08
Shisa7	44.4781	8.89676	1.46652	6.0666	1.3065e-09	1.32974e-07
Klf15	43.6221	8.86852	1.68984	5.24815	1.53634e-07	9.55949e-06
Cntn1	42.6667	8.83752	1.54686	5.71318	1.10882e-08	9.02831e-07
Kcnb2	40.0751	8.74662	1.48779	5.87894	4.12896e-09	3.77139e-07
Zkscan2	35.3271	8.56417	1.63278	5.24514	1.56168e-07	9.67494e-06
Rassf10	28.2588	8.24278	1.80424	4.56857	4.91068e-06	0.00020107
Antxr1	28.0103	8.23077	1.8899	4.35513	1.32988e-05	0.000480952
C4b	27.7848	8.21784	1.6208	5.07023	3.97328e-07	2.13643e-05
Aplp1	27.0784	8.18031	1.67669	4.87884	1.06713e-06	5.31662e-05
Nap1l2	23.7386	7.99069	1.66973	4.78563	1.70452e-06	7.86012e-05
Panct2	23.3521	7.96753	1.73563	4.59056	4.42059e-06	0.000184336
Zfp345	22.1783	7.89245	2.16428	3.64669	0.000265643	0.00597027
Elovl2	19.9521	7.73931	1.84667	4.19097	2.77768e-05	0.000893435
Gm20554	18.7309	7.64958	1.76612	4.33129	1.4824e-05	0.000530721
Efemp1	17.2036	7.5267	2.10997	3.56722	0.000360795	0.00769605
Nol3	16.5692	7.47124	1.88834	3.95652	7.60487e-05	0.00212892
Spint1	171.8	7.42156	0.815749	9.09785	9.21411e-20	4.23522e-17
Cytl1	15.7996	7.40311	2.33346	3.17259	0.00151085	0.0241617
Scara3	15.3122	7.35745	2.03491	3.61561	0.000299638	0.00664004
Susd2	15.1612	7.34505	2.364	3.10704	0.00188974	0.0284338
Marveld3	14.2227	7.25066	2.00741	3.61195	0.000303898	0.00669281
Popdc2	12.6992	7.08858	1.98459	3.5718	0.00035453	0.00758513
Ptprz1	12.4505	7.06106	2.1398	3.29987	0.00096728	0.0169739
1700030C10Rik	11.5587	6.95362	2.05872	3.37764	0.000731109	0.0135646
Rcvrn	42.4274	6.94749	1.38245	5.02551	5.02099e-07	2.64978e-05
Rasgrf2	10.6302	6.83145	2.07604	3.29061	0.000999709	0.0174998
Dpyd	9.3716	6.64962	2.29796	2.8937	0.00380729	0.0476296
Ripk4	48.836	6.5721	1.4122	4.6538	3.25879e-06	0.000139863
Nos1	8.83167	6.5635	2.2438	2.92517	0.00344271	0.0441541
Pcdhb20	16.0129	6.44658	1.7492	3.68544	0.000228306	0.00528106
Ces1g	15.2347	6.37368	1.89843	3.35734	0.00078696	0.014428
Ccdc79	14.5585	6.30704	1.98786	3.17277	0.0015099	0.0241617
Sbspon	2209.63	6.25699	1.08382	5.77311	7.78235e-09	6.65839e-07
Mt2	561.533	6.21278	1.02859	6.04011	1.54009e-09	1.50306e-07
Slc16a5	13.4527	6.19149	1.99951	3.09651	0.00195812	0.029155
Gabrb1	12.9439	6.13627	2.1008	2.92092	0.00349001	0.0444805
Zg16	298.934	6.00951	1.16331	5.16588	2.39312e-07	1.38616e-05
Aass	11.6644	5.9823	2.00752	2.97994	0.00288304	0.0390128
Gprc5c	42.58	5.95185	1.17544	5.0635	4.11618e-07	2.19668e-05
Elane	10.928	5.888	2.00603	2.93514	0.00333395	0.0431476
Gpr183	2118.13	5.6479	0.511303	11.0461	2.28916e-28	1.71675e-25
Khdrbs2	14.9534	5.41167	1.70948	3.16568	0.00154722	0.0246603
Gdf9	21.3283	5.31428	1.50969	3.52012	0.000431348	0.00889477
Sntg2	68.5825	5.01512	0.957673	5.23678	1.63401e-07	9.99272e-06
Dazl	39.1882	4.87052	1.36813	3.55998	0.000370884	0.00787589
Lox	40.705	4.79964	1.33699	3.5899	0.00033081	0.00718554
Gipc2	137.111	4.74561	0.768018	6.17904	6.44934e-10	6.90952e-08
Cited4	101.738	4.73236	0.824155	5.74207	9.35262e-09	7.67745e-07
Trpc1	50.6375	4.72776	1.01349	4.66485	3.08847e-06	0.000132953
Tram1l1	28.2769	4.68887	1.39472	3.36189	0.000774123	0.0142513
Abi3bp	66.1122	4.64965	1.18166	3.93486	8.32459e-05	0.00229878
Pcdhgb2	16.614	4.61538	1.59362	2.89616	0.00377765	0.047342
Agtr1a	207.427	4.58502	0.716787	6.39663	1.58843e-10	2.02085e-08
Eya4	56.259	4.57919	1.21303	3.77501	0.000159999	0.0039105
Bmpr1a	461.761	4.5637	1.0406	4.38563	1.15653e-05	0.000422548
Tmem215	130.648	4.3884	0.761214	5.765	8.16571e-09	6.88481e-07
Chrm3	154.765	4.34697	0.450311	9.65326	4.76192e-22	2.82719e-19
Prom2	26.0456	4.33847	1.45519	2.98138	0.00286949	0.0388663
Selp	1964.54	4.32614	0.292662	14.7821	1.91244e-49	3.40629e-46
Zswim5	79.4038	4.21212	0.936986	4.4954	6.94407e-06	0.000276386
Ndst3	28.5618	4.17835	1.10061	3.79641	0.000146805	0.00367632
Matn4	139.882	4.14917	0.788143	5.26449	1.40582e-07	8.86351e-06
Tmod2	38.5612	4.14438	1.29683	3.19578	0.00139455	0.0226836
Plscr2	2941.79	3.98063	0.238128	16.7164	9.96189e-63	7.09735e-59
Pak7	49.4024	3.96638	1.25015	3.17273	0.00151013	0.0241617
Gm6623	36.7734	3.96046	0.965541	4.10181	4.09938e-05	0.00125348
Rprm	63.2217	3.84768	0.906937	4.24251	2.21038e-05	0.000739336
Wwtr1	334.319	3.83136	1.22885	3.11785	0.00182175	0.0277627
Muc1	119.511	3.71925	0.536875	6.9276	4.28052e-12	7.7123e-10
Zcchc14	91.5292	3.63419	0.95228	3.8163	0.000135469	0.0034286
Clca3a1	2354.53	3.586	0.537161	6.67583	2.45831e-11	3.68721e-09
Tgfb3	39.9816	3.53977	1.18875	2.97772	0.00290406	0.0392227
Gm5833	887.145	3.53624	0.792522	4.462	8.11968e-06	0.000315252
H2-T3	117.156	3.52101	1.01366	3.47355	0.000513616	0.0102933
Sept5	57.2444	3.5003	0.76253	4.59038	4.42437e-06	0.000184336
Cldn5	934.119	3.4908	0.314785	11.0895	1.41141e-28	1.11729e-25
Rnf43	26.4506	3.47417	1.13833	3.05198	0.00227338	0.0324909
Tc2n	457.957	3.45724	0.365879	9.44913	3.41671e-21	1.80313e-18
Rgn	92.9313	3.44771	1.14365	3.01464	0.00257281	0.0359412
Nupr1	10482.1	3.4173	0.356258	9.59219	8.62315e-22	4.91485e-19
Zmynd15	35.4549	3.37103	1.13626	2.96677	0.0030095	0.0400946
Isl1	76.0274	3.32723	0.923279	3.60371	0.000313705	0.00689061
Abca4	130.282	3.31385	0.614397	5.39366	6.90383e-08	4.72945e-06
Prkcz	59.6756	3.30533	0.807143	4.09509	4.21997e-05	0.00127937
Mapk11	37.4035	3.30254	1.03656	3.18606	0.00144222	0.0233525
Abat	42.4566	3.28768	0.900916	3.64927	0.000262988	0.00591993
Cd200r4	166.524	3.27962	0.541546	6.05604	1.39517e-09	1.3902e-07
Rorb	144.725	3.24723	0.593023	5.47572	4.35747e-08	3.12008e-06
Klrb1c	1564.77	3.20406	0.210057	15.2533	1.56541e-52	5.57637e-49
Map3k9	39.589	3.17543	0.92104	3.44766	0.000565472	0.0111598
Tm4sf1	1233.29	3.15692	0.25887	12.195	3.30506e-34	3.36384e-31
Dnm3	235.554	3.15614	0.597575	5.28158	1.28074e-07	8.14699e-06
Shc4	61.5402	3.11642	1.05841	2.94443	0.00323554	0.0421434
Clu	5958.62	3.11039	0.153257	20.2953	1.41612e-91	2.01783e-87
Hoxb7	92.2294	3.01677	0.957969	3.14913	0.00163756	0.0258688
Emp2	151.948	2.97646	0.613087	4.85488	1.20461e-06	5.85819e-05
Ramp2	1620.6	2.97327	0.264699	11.2326	2.81951e-29	2.36325e-26
Aldh3a1	124.085	2.94245	0.907948	3.24077	0.00119208	0.0200845
Dnm3os	64.7186	2.92483	0.94089	3.10858	0.00187988	0.0284055
Gpx3	596.623	2.89	0.493167	5.8601	4.62598e-09	4.14563e-07
Art2b	60.8692	2.85911	0.983814	2.90615	0.00365909	0.046018
Rorc	1154.27	2.85377	0.245404	11.6289	2.93925e-31	2.61758e-28
1700012I11Rik	41.4501	2.83165	0.915757	3.09214	0.00198718	0.0293951
Cd14	87.0063	2.81278	0.9646	2.91601	0.00354541	0.0450254
Cystm1	69.2361	2.78655	0.708455	3.93328	8.37944e-05	0.00230945
Npas3	65.2028	2.77858	0.89845	3.09264	0.00198387	0.0293848
Ehd3	1493.49	2.76376	0.297884	9.27797	1.72735e-20	8.79037e-18
Afap1	38.6819	2.75617	0.916296	3.00794	0.00263022	0.0365639
Ncam1	81.9344	2.72142	0.77833	3.49649	0.000471428	0.00959625
Gm8909	101.068	2.71357	0.713466	3.80336	0.000142747	0.00359364
Pgr	332.389	2.7058	0.541024	5.00126	5.69554e-07	2.98367e-05
Fhdc1	289.165	2.69805	0.563057	4.79179	1.65298e-06	7.64718e-05
Mt1	3375.17	2.60325	0.207584	12.5407	4.4701e-36	5.30788e-33
Il1rapl2	310.988	2.58164	0.347351	7.43237	1.06667e-13	2.57611e-11
Dlec1	40.3964	2.56751	0.858458	2.99084	0.0027821	0.0379862
Gstm2	2762.5	2.56682	0.170183	15.0827	2.10346e-51	5.99443e-48
Ar	146.254	2.54957	0.570186	4.47147	7.76843e-06	0.000303961
Pclo	159.186	2.54338	0.836006	3.04229	0.00234782	0.0333873
Bmp4	552.783	2.54169	0.377331	6.73598	1.62824e-11	2.54954e-09
Nova1	59.5281	2.52069	0.876121	2.8771	0.00401346	0.0496734
Acpp	186.858	2.4878	0.656006	3.79234	0.000149233	0.00371104
Crip2	85.2446	2.48108	0.577148	4.29886	1.71676e-05	0.000595184
Hsf4	35.7551	2.47868	0.801059	3.09426	0.00197307	0.0293162
Tgfb1i1	136.864	2.46323	0.597876	4.11997	3.78921e-05	0.00117375
Ttc23	127.065	2.43098	0.625943	3.88371	0.000102874	0.00271958
Adgrg2	579.731	2.41864	0.302984	7.98271	1.43152e-15	4.53284e-13
Efemp2	151.128	2.41553	0.429003	5.63057	1.79619e-08	1.38466e-06
Tmem56	269.285	2.41314	0.568872	4.24197	2.21565e-05	0.000739364
Amotl2	276.228	2.41214	0.391627	6.15927	7.30824e-10	7.71371e-08
Ptprk	260.092	2.40882	0.501569	4.80257	1.56646e-06	7.36647e-05
Meis2	89.5328	2.40535	0.615933	3.9052	9.41462e-05	0.00252719
Skap1	195.125	2.394	0.375864	6.36932	1.89872e-10	2.31238e-08
Sfrp1	296.41	2.38476	0.497031	4.798	1.60256e-06	7.43968e-05
Pih1d2	94.2629	2.33436	0.539197	4.32933	1.49562e-05	0.000532778
Arhgef28	493.467	2.32443	0.342694	6.78283	1.17848e-11	1.92236e-09
Sh3bgrl2	186.427	2.29988	0.468029	4.91398	8.92469e-07	4.57439e-05
Ffar2	97.2189	2.29393	0.670242	3.42254	0.0006204	0.0119784
Gpx8	317.704	2.27605	0.55717	4.08502	4.40734e-05	0.0013277
Dsg2	253.509	2.26918	0.329297	6.89098	5.5409e-12	9.74719e-10
Gadd45g	1141	2.24452	0.246656	9.09983	9.04704e-20	4.23522e-17
Ackr1	156.468	2.24219	0.458177	4.89372	9.89456e-07	4.96435e-05
Fap	243.493	2.23878	0.529899	4.22491	2.39036e-05	0.000792099
Map1b	502.239	2.23759	0.2922	7.65772	1.8926e-14	5.39354e-12
Phf11d	930.625	2.2259	0.411228	5.41282	6.20386e-08	4.35462e-06
Il17rc	61.958	2.20983	0.644765	3.42734	0.000609525	0.0118004
Gm9199	703.481	2.17621	0.284485	7.64962	2.01567e-14	5.63161e-12
Neo1	409.479	2.17587	0.449468	4.84099	1.29195e-06	6.19832e-05
Hspb1	117.333	2.17544	0.602039	3.61346	0.000302144	0.00666446
Hoxb6	146.909	2.17242	0.511591	4.2464	2.17235e-05	0.00073177
Kif5a	76.9148	2.16244	0.653551	3.30876	0.000937117	0.0165433
Ehd2	96.8792	2.15569	0.622264	3.46426	0.000531692	0.0105811
Sdpr	4678.23	2.14596	0.135638	15.8213	2.22025e-56	1.05454e-52
Cyp26b1	416.983	2.13708	0.493202	4.33307	1.47043e-05	0.000527763
Clec1a	2327.66	2.12599	0.154969	13.7188	7.83898e-43	1.24108e-39
Exoc3l4	117.575	2.12516	0.548833	3.87214	0.000107882	0.00282925
Aspa	871.924	2.12429	0.258618	8.214	2.13947e-16	7.43543e-14
Tmem231	104.711	2.12242	0.625395	3.39372	0.000689501	0.0129956
Lgmn	98.5985	2.09969	0.671673	3.12605	0.00177169	0.0272085
Nrg4	571.458	2.08068	0.232173	8.96179	3.19443e-19	1.42242e-16
9530026P05Rik	90.939	2.07728	0.564076	3.68262	0.000230849	0.00532259
Nxph1	51.4406	2.0744	0.698068	2.97163	0.00296228	0.0398082
Zfp92	104.855	2.04816	0.659801	3.1042	0.00190792	0.0286168
C130026I21Rik	81.5011	2.04414	0.680618	3.00336	0.00267014	0.0367817
Slc16a12	320.216	2.03874	0.447833	4.55245	5.3025e-06	0.000216491
Zfp57	266.406	2.01419	0.364015	5.53325	3.1435e-08	2.32082e-06
Jam2	1571.49	2.00681	0.216483	9.27002	1.86116e-20	9.14473e-18
Maf	200.461	1.99975	0.394866	5.06437	4.09748e-07	2.19492e-05
Nr1h3	148.124	1.99429	0.462252	4.3143	1.6011e-05	0.000559168
Gpr4	203.7	1.97169	0.587327	3.35706	0.000787772	0.014428
Rab34	263.783	1.9664	0.507871	3.87184	0.000108015	0.00282925
Irf2bpl	149.584	1.9554	0.454487	4.30244	1.68926e-05	0.00058708
Enpp5	5616.3	1.93985	0.16294	11.9053	1.11006e-32	1.05449e-29
Cd38	1824.09	1.92989	0.155047	12.4472	1.44911e-35	1.58834e-32
Cxcl16	181.642	1.92628	0.609534	3.16025	0.00157633	0.0250962
Serpinb8	443.545	1.91828	0.404028	4.74788	2.05564e-06	9.3283e-05
Ptafr	87.2844	1.91561	0.607619	3.15264	0.00161799	0.0255879
Meis3	315.673	1.90114	0.324479	5.85904	4.65543e-09	4.14595e-07
Sult1a1	14975.4	1.89209	0.181489	10.4254	1.89848e-25	1.28816e-22
Kdr	192.29	1.88969	0.547628	3.45069	0.000559163	0.011066
Dhrs3	343.379	1.88762	0.428468	4.40551	1.05533e-05	0.000396767
Rbm19	499.117	1.87784	0.325614	5.76707	8.06601e-09	6.84123e-07
Dpy19l2	160.287	1.86545	0.473256	3.94174	8.08936e-05	0.00224689
Fam46c	177.411	1.86273	0.466882	3.98971	6.61531e-05	0.00187399
Entpd2	153.18	1.86091	0.594135	3.13213	0.00173545	0.0268496
Lpl	452.49	1.84223	0.282968	6.51038	7.49618e-11	1.02705e-08
Gm13546	270.017	1.83777	0.34707	5.29511	1.18948e-07	7.63462e-06
Ampd3	451.026	1.83613	0.357851	5.131	2.88206e-07	1.61679e-05
Gm9958	226.443	1.83289	0.46093	3.9765	6.99363e-05	0.00196941
Smtnl2	67.1162	1.83146	0.593219	3.08733	0.00201961	0.0297288
Hpgds	786.731	1.81941	0.371767	4.89396	9.88281e-07	4.96435e-05
Dlk1	325.722	1.79751	0.402496	4.46591	7.97296e-06	0.000310401
Rundc3a	121.475	1.79547	0.55951	3.20901	0.00133194	0.0218398
Gulo	99.15	1.78079	0.600273	2.96663	0.00301082	0.0400946
Cysltr2	1004.19	1.76777	0.235021	7.52176	5.40424e-14	1.45293e-11
Ppap2a	132.991	1.72887	0.469831	3.67976	0.000233456	0.00536533
C1qtnf4	141.728	1.71104	0.466097	3.67099	0.000241614	0.00549962
Pde9a	592.893	1.7098	0.215722	7.92592	2.26458e-15	7.01479e-13
Dcbld2	152.591	1.6891	0.450306	3.751	0.00017613	0.0042465
Alcam	2565.14	1.68283	0.127452	13.2036	8.36397e-40	1.19178e-36
Prtn3	8497.61	1.67636	0.112918	14.8459	7.39466e-50	1.50524e-46
Mmp14	297.455	1.67185	0.492248	3.39636	0.000682886	0.0129051
Rab40b	242.118	1.63348	0.342708	4.76639	1.87559e-06	8.56581e-05
Klhl13	210.145	1.62732	0.481004	3.38318	0.000716513	0.0133738
Ctsw	921.507	1.62283	0.259965	6.24249	4.3067e-10	4.72048e-08
Rdh10	685.62	1.61792	0.31649	5.11206	3.18672e-07	1.77373e-05
Cpne8	2008.9	1.61309	0.153016	10.542	5.53204e-26	3.9413e-23
Epdr1	741.393	1.60228	0.284613	5.62968	1.80544e-08	1.38466e-06
Echdc2	144.372	1.60221	0.496133	3.22939	0.00124054	0.0206985
1810041H14Rik	83.5056	1.59755	0.554926	2.87886	0.00399118	0.0495386
Ccdc92	242.456	1.59333	0.413448	3.85375	0.000116321	0.00300265
Plek	1719.98	1.59318	0.245433	6.49128	8.51107e-11	1.12291e-08
Tmem150a	484.768	1.59274	0.263582	6.04267	1.5158e-09	1.48956e-07
Lsr	370.645	1.59026	0.284669	5.58637	2.31871e-08	1.75741e-06
Gda	2573.49	1.58907	0.238628	6.6592	2.75323e-11	4.08655e-09
Nxnl2	300.968	1.5796	0.306722	5.14994	2.60573e-07	1.49112e-05
Pigg	329.027	1.56578	0.356464	4.39252	1.12043e-05	0.000413602
Perp	313.838	1.54631	0.38605	4.00548	6.18925e-05	0.00177446
9230112J17Rik	271.985	1.54022	0.343807	4.47991	7.46759e-06	0.000294864
Smtnl1	862.383	1.53878	0.224867	6.84306	7.75204e-12	1.31499e-09
Cdkn2c	601.793	1.53589	0.238885	6.42944	1.28072e-10	1.65899e-08
Nuak2	336.806	1.53514	0.426588	3.59865	0.000319868	0.00701009
Gkn3	384.975	1.53454	0.498982	3.07535	0.00210259	0.0304779
Aph1b	293.288	1.5264	0.407901	3.74208	0.000182506	0.00437799
Epcam	403.135	1.52635	0.332958	4.58422	4.55682e-06	0.000188203
Arpin	470.448	1.52069	0.336061	4.52504	6.03845e-06	0.000244437
Apol7e	540.26	1.51853	0.359217	4.22732	2.36493e-05	0.0007855
Fam57a	152.94	1.51766	0.480568	3.15806	0.0015882	0.0252289
Npdc1	2158.16	1.51557	0.18796	8.06325	7.4293e-16	2.40591e-13
Ldhd	353.141	1.5084	0.271247	5.56098	2.68264e-08	2.0013e-06
Rarb	1015.78	1.4914	0.280209	5.32245	1.02378e-07	6.69167e-06
Klhl4	2296.96	1.48345	0.199243	7.44541	9.6645e-14	2.3743e-11
Calml4	465.418	1.47126	0.332803	4.42081	9.83304e-06	0.000373629
Shtn1	239.254	1.45057	0.368923	3.93189	8.42804e-05	0.00231836
4921504A21Rik	194.92	1.43766	0.439544	3.2708	0.00107244	0.0185003
Vldlr	775.96	1.43655	0.2274	6.31728	2.66199e-10	3.10907e-08
Dcun1d4	305.904	1.4296	0.44749	3.19472	0.00139969	0.0227291
Runx1t1	750.468	1.42934	0.234291	6.10073	1.05588e-09	1.09024e-07
Srd5a1	325.11	1.41468	0.366973	3.855	0.000115727	0.00299291
A230065H16Rik	291.307	1.40764	0.421183	3.34211	0.000831442	0.0151158
Plbd1	212.285	1.40224	0.429029	3.26842	0.00108151	0.0186248
Ocln	446.364	1.39428	0.483351	2.8846	0.00391911	0.0488997
Rasl11a	198.425	1.39363	0.371622	3.75012	0.000176747	0.00425416
Pros1	1101.99	1.36927	0.327428	4.18191	2.89072e-05	0.000921473
Oxr1	12230.7	1.36647	0.106972	12.7741	2.28733e-37	2.96292e-34
Fhl1	3118.85	1.36541	0.168489	8.10386	5.32414e-16	1.80628e-13
Pam	823.232	1.36523	0.182691	7.47288	7.84595e-14	1.96135e-11
Plcl1	696.868	1.35438	0.211798	6.39466	1.60907e-10	2.02899e-08
Fam169a	250.066	1.34989	0.343015	3.93535	8.30744e-05	0.0022985
Aldh1a1	4772.32	1.34603	0.129466	10.3968	2.56395e-25	1.66062e-22
1700029J07Rik	684.25	1.34097	0.302227	4.43696	9.12375e-06	0.000349474
2410017I17Rik	180.57	1.33727	0.44927	2.97655	0.00291511	0.0393347
Glipr1l1	423.537	1.33047	0.307655	4.32454	1.52848e-05	0.000541138
Heg1	931.831	1.30393	0.202395	6.44248	1.17534e-10	1.53646e-08
Vwf	1720.44	1.29834	0.228375	5.68513	1.3071e-08	1.03472e-06
Eps8l2	218.631	1.29563	0.415289	3.11983	0.00180957	0.0276363
Gstm6	152.704	1.29556	0.450216	2.87764	0.00400656	0.0496431
Neu3	299.593	1.28619	0.386362	3.32897	0.000871692	0.0156432
Rbpms2	939.512	1.27937	0.217694	5.87691	4.17997e-09	3.79365e-07
Gem	1700.16	1.26938	0.259741	4.88712	1.02323e-06	5.11581e-05
Itgb3	1775.81	1.26812	0.211566	5.99396	2.04786e-09	1.93245e-07
Cebpd	258.122	1.25712	0.303153	4.14684	3.37099e-05	0.001058
Bhlhe40	433.71	1.2479	0.405358	3.07852	0.00208029	0.0303089
Rnf208	285.084	1.24462	0.407371	3.05526	0.00224867	0.0322333
Ppargc1a	163.403	1.24267	0.3828	3.24626	0.0011693	0.0198114
Bend7	154.715	1.24072	0.431701	2.87402	0.00405285	0.0499559
Zfp354a	428.301	1.23875	0.399011	3.10455	0.00190568	0.0286133
Mill2	187.894	1.23829	0.430017	2.87964	0.0039813	0.0494591
Bcl3	984.055	1.23434	0.240399	5.13454	2.82829e-07	1.59296e-05
Rapgef3	195.311	1.22875	0.396318	3.10042	0.00193244	0.028863
Ptges	213.473	1.22101	0.412189	2.96225	0.00305395	0.0405552
Col16a1	449.834	1.22028	0.263451	4.63191	3.623e-06	0.000154563
Fads3	512.533	1.21256	0.309409	3.91894	8.89402e-05	0.00241392
Ptger4	1149.17	1.20801	0.226241	5.33948	9.32149e-08	6.14916e-06
Sox18	592.7	1.20051	0.231829	5.17843	2.23755e-07	1.30147e-05
Ypel2	227.739	1.19858	0.326459	3.67146	0.000241169	0.00549826
Ak1	658.213	1.19343	0.258727	4.61269	3.97492e-06	0.000168067
Nhsl2	154.902	1.19208	0.409567	2.91059	0.00360751	0.0455703
Pygm	1014.21	1.19158	0.16726	7.12409	1.04772e-12	2.14469e-10
Adamtsl5	380.614	1.1834	0.287583	4.11497	3.87236e-05	0.00119173
Slamf1	3241.25	1.17156	0.19629	5.9685	2.39439e-09	2.24458e-07
B3gnt8	404.004	1.1659	0.286619	4.06778	4.7464e-05	0.00140314
Cdc14b	306.833	1.16305	0.377967	3.07711	0.00209015	0.0303904
Efna1	1987.29	1.16104	0.204378	5.68086	1.34022e-08	1.05507e-06
Id2	1834.41	1.1479	0.179869	6.38185	1.74965e-10	2.18691e-08
B9d1	253.456	1.13457	0.368691	3.07729	0.00208895	0.0303904
Prune2	316.688	1.13423	0.349999	3.24068	0.00119247	0.0200845
Bbs10	560.028	1.13386	0.389853	2.90843	0.00363243	0.045804
H2-Eb1	2168.54	1.13106	0.257007	4.40087	1.07819e-05	0.000402177
Mir155hg	1219.82	1.13018	0.238792	4.73292	2.21315e-06	9.94801e-05
Tmem50b	1670.76	1.12496	0.209327	5.37416	7.69403e-08	5.19584e-06
Art4	4357.18	1.12177	0.150067	7.47512	7.71319e-14	1.96135e-11
Dock9	516.335	1.12137	0.299282	3.74688	0.000179047	0.00430225
Stom	476.303	1.12025	0.254919	4.39454	1.11006e-05	0.000410837
Fyb	3075.95	1.11614	0.214755	5.19727	2.02233e-07	1.20068e-05
Srxn1	967.177	1.10838	0.289122	3.8336	0.000126283	0.00322474
Pabpc4l	454.378	1.10117	0.286795	3.83958	0.000123246	0.00316419
Evc2	258.66	1.09862	0.321767	3.41432	0.000639425	0.0122627
Ppp1r16b	485.533	1.0952	0.359696	3.04479	0.00232845	0.0331449
Smarcd3	270.116	1.09489	0.310392	3.52745	0.000419586	0.00868995
St3gal6	849.138	1.0929	0.241896	4.51805	6.2411e-06	0.000251495
Tfcp2	303.039	1.08596	0.366902	2.9598	0.00307841	0.0407282
Manea	700.77	1.08498	0.20952	5.17842	2.23776e-07	1.30147e-05
Camkk1	439.713	1.08298	0.323694	3.3457	0.000820759	0.0149552
Chac2	660.857	1.08078	0.273727	3.9484	7.86747e-05	0.00219381
Rbm38	1135.65	1.07427	0.28277	3.79907	0.00014524	0.00364994
Selm	2210.48	1.0699	0.159173	6.7216	1.79744e-11	2.75396e-09
Xdh	943.943	1.06423	0.22176	4.799	1.59457e-06	7.43968e-05
Pbx3	908.719	1.06237	0.203515	5.22012	1.78808e-07	1.07503e-05
Tox	1394.4	1.05482	0.174015	6.06164	1.3474e-09	1.36164e-07
Rhoj	764.961	1.05461	0.203137	5.19165	2.0844e-07	1.2273e-05
Fads2	393.993	1.04197	0.31886	3.26781	0.00108383	0.0186291
Stk39	198.2	1.02652	0.354929	2.89218	0.00382579	0.047819
Cd302	1221.92	1.01637	0.208442	4.87602	1.08249e-06	5.37435e-05
Procr	5651.12	1.01476	0.12546	8.08833	6.0487e-16	2.00437e-13
Adck3	3632.64	1.01183	0.216822	4.66663	3.06179e-06	0.000132205
Tacstd2	1930.66	1.01168	0.230622	4.38673	1.15066e-05	0.000422548
Gstt1	1716.78	1.01017	0.183367	5.50901	3.60849e-08	2.62334e-06
Lpar6	9913.55	1.00897	0.1551	6.50524	7.75672e-11	1.05262e-08
Yipf2	461.383	1.00863	0.346752	2.90878	0.00362844	0.0457942
Rab3il1	665.593	1.00209	0.228469	4.38611	1.15396e-05	0.000422548
Plscr1	3942.02	1.00149	0.120183	8.33311	7.87451e-17	2.87702e-14
Gchfr	830.015	1.00146	0.233614	4.28684	1.81236e-05	0.000622467
Smagp	813.878	1.00118	0.214249	4.67296	2.96893e-06	0.000128585

## Sheet: HSC_aging_down_genes
Supplementary information, Table S1 List of DEGs between young and old HSCs derived from bulk RNA-seq
List of DEGs between young and old HSCs derived from bulk RNA-seq
Down-regualted genes in old HSCs when compared with young HSCs
genes	baseMean	log2FoldChange	lfcSE	stat	pvalue	padj
Spns3	285.376	-1.00306	0.327983	-3.05827	0.00222621	0.0320093
Gins2	886.039	-1.00434	0.22983	-4.36991	1.24296e-05	0.00045181
Rev3l	850.141	-1.00462	0.240423	-4.17853	2.934e-05	0.000933182
Nt5dc2	1283.13	-1.00501	0.192392	-5.22377	1.75314e-07	1.063e-05
Clspn	444.853	-1.00729	0.322357	-3.12476	0.00177951	0.0272648
Trf	917.669	-1.0136	0.251912	-4.02363	5.73086e-05	0.00166651
Myo7a	271.53	-1.01538	0.317633	-3.19669	0.00139012	0.0226375
Nmral1	1527.76	-1.01788	0.194496	-5.23341	1.66413e-07	1.01334e-05
Afp	648.742	-1.0198	0.232854	-4.37956	1.18919e-05	0.000433369
Dusp6	1769.37	-1.02291	0.282768	-3.6175	0.000297461	0.00660207
Syce2	2702.44	-1.02378	0.141017	-7.25995	3.87228e-13	8.7581e-11
Acy1	532.653	-1.02454	0.307801	-3.32859	0.000872868	0.0156446
Gpr65	766.604	-1.02778	0.262003	-3.92278	8.75344e-05	0.00238723
Prim2	965.8	-1.03001	0.256883	-4.00964	6.08105e-05	0.00174695
Atad5	830.092	-1.03332	0.319643	-3.23273	0.00122614	0.0205062
Rad54l	421.895	-1.03435	0.247818	-4.17383	2.99526e-05	0.000950546
Dnmt1	1736.75	-1.03445	0.196999	-5.25104	1.51246e-07	9.45222e-06
Gng2	1139.68	-1.04445	0.226936	-4.60242	4.17602e-06	0.000176048
4930579G24Rik	949.564	-1.05168	0.219192	-4.79796	1.60291e-06	7.43968e-05
Arhgap30	798.208	-1.06187	0.229792	-4.621	3.819e-06	0.000162439
Carns1	256.592	-1.06473	0.339337	-3.13769	0.00170287	0.0265694
Rgcc	800.624	-1.06965	0.233829	-4.57449	4.77372e-06	0.000196025
Cd68	312.191	-1.07227	0.348626	-3.0757	0.00210012	0.0304779
Kif20b	1833.95	-1.07306	0.169218	-6.34125	2.27906e-10	2.7062e-08
E030024N20Rik	238.627	-1.07639	0.369672	-2.91173	0.00359434	0.0454487
Dtl	1068.74	-1.08935	0.231795	-4.69961	2.60656e-06	0.000115279
Slfn9	842.518	-1.09473	0.295046	-3.71038	0.000206949	0.00487407
Cd37	1030.08	-1.09518	0.232192	-4.71671	2.39694e-06	0.000106731
Lsp1	5385.75	-1.09579	0.126492	-8.66291	4.59886e-18	1.82025e-15
Rwdd2a	408.218	-1.09758	0.27926	-3.93034	8.48264e-05	0.00231995
Gins1	636.567	-1.10013	0.315164	-3.49067	0.000481802	0.00975171
Szt2	319.937	-1.10267	0.349754	-3.15272	0.00161759	0.0255879
C330027C09Rik	448.98	-1.10442	0.372561	-2.9644	0.00303276	0.0403114
Gab2	286.424	-1.1153	0.32727	-3.40788	0.00065469	0.0124715
Tnik	372.947	-1.11716	0.376308	-2.96873	0.00299029	0.0400082
Ptgr1	457.948	-1.12772	0.313936	-3.59221	0.000327886	0.00714919
Kif23	1231.65	-1.13043	0.239207	-4.72576	2.29251e-06	0.000102401
Mad2l1	2086.51	-1.1435	0.190025	-6.01762	1.76997e-09	1.69264e-07
Cdt1	799.788	-1.1443	0.295212	-3.8762	0.000106101	0.00279452
Susd1	546.059	-1.14461	0.291158	-3.93123	8.45115e-05	0.00231995
P2ry14	567.349	-1.14922	0.287815	-3.99291	6.52686e-05	0.00185306
Fgl2	451.344	-1.15892	0.287212	-4.03508	5.45832e-05	0.00159703
Ap1s2	273.094	-1.16277	0.338977	-3.43024	0.000603051	0.011691
Il15	2219.03	-1.16428	0.163297	-7.12982	1.005e-12	2.10592e-10
Asf1b	1520	-1.16713	0.303816	-3.84157	0.000122248	0.00314425
Brip1	368.256	-1.17876	0.380019	-3.10184	0.0019232	0.0287975
Rad51	1007.98	-1.18822	0.331274	-3.58684	0.000334716	0.00725931
Wdhd1	681.283	-1.18846	0.243956	-4.87162	1.10685e-06	5.4762e-05
Fignl1	1312	-1.1896	0.208776	-5.69795	1.21256e-08	9.76148e-07
Nrm	1947.54	-1.19272	0.135027	-8.8332	1.01727e-18	4.26324e-16
Tacc3	929.451	-1.19291	0.187358	-6.367	1.92766e-10	2.32773e-08
Exo1	601.447	-1.20078	0.377092	-3.18431	0.00145101	0.0234591
Serpinb1a	1965.18	-1.20495	0.169898	-7.0922	1.31995e-12	2.57644e-10
Col4a1	419.839	-1.21091	0.399952	-3.02764	0.00246472	0.0348065
Depdc1b	275.583	-1.21645	0.387653	-3.138	0.00170105	0.0265694
Cenpf	902.67	-1.22176	0.398187	-3.0683	0.00215281	0.0310794
Tyms	3030.84	-1.22197	0.195235	-6.25896	3.87545e-10	4.38264e-08
Cdc6	743.565	-1.23401	0.256645	-4.80823	1.52269e-06	7.18439e-05
Slc28a2	348.526	-1.23571	0.348012	-3.55076	0.000384125	0.00810873
Hells	1581.86	-1.23696	0.194477	-6.36047	2.01135e-10	2.40837e-08
Cd34	4235.33	-1.23802	0.130154	-9.51197	1.8708e-21	1.02527e-18
Slc22a3	341.537	-1.23805	0.275217	-4.49845	6.84514e-06	0.000273211
Tipin	4767.12	-1.24632	0.163331	-7.63061	2.33653e-14	6.40254e-12
Kctd12b	220.663	-1.2543	0.407852	-3.07538	0.00210232	0.0304779
Prim1	2874.52	-1.26578	0.177915	-7.11451	1.12313e-12	2.22271e-10
Gmnn	1965.18	-1.26946	0.213375	-5.94944	2.69055e-09	2.48946e-07
Arxes2	546.482	-1.26955	0.261589	-4.85323	1.21464e-06	5.88689e-05
Arsb	287.823	-1.27616	0.377765	-3.3782	0.000729628	0.0135547
Pole2	686.244	-1.27895	0.312152	-4.09719	4.18197e-05	0.00127216
Pidd1	161.306	-1.2805	0.420122	-3.04792	0.00230435	0.0328347
Hist1h1e	327.881	-1.28184	0.384025	-3.33791	0.000844099	0.0152634
Il4	739.947	-1.29539	0.242067	-5.35137	8.72896e-08	5.8121e-06
Cryl1	496.732	-1.3002	0.293145	-4.43534	9.19279e-06	0.000351175
Spry1	725.846	-1.30312	0.409259	-3.18409	0.0014521	0.0234591
Nkg7	1345.26	-1.30605	0.21282	-6.13689	8.41536e-10	8.75259e-08
Gpatch3	138.991	-1.3104	0.413245	-3.171	0.00151916	0.0242675
Cdca2	323.115	-1.31824	0.393348	-3.35134	0.000804208	0.0146912
Cks1b	4394.19	-1.33589	0.153481	-8.70398	3.2043e-18	1.30452e-15
E130307A14Rik	264.954	-1.33868	0.341278	-3.92254	8.76216e-05	0.00238723
2810408A11Rik	203.964	-1.34178	0.450592	-2.97781	0.00290317	0.0392227
Myh10	216.737	-1.3438	0.428403	-3.13676	0.00170827	0.0265733
1190002F15Rik	1228.28	-1.34884	0.234728	-5.74641	9.11605e-09	7.59618e-07
Cdk5rap1	951.05	-1.35534	0.346558	-3.91085	9.19721e-05	0.00248203
Mgst1	1298.85	-1.35608	0.204557	-6.62938	3.37096e-11	4.95184e-09
Filip1l	438.713	-1.36239	0.390237	-3.49117	0.000480906	0.0097474
Rad51ap1	603.668	-1.37071	0.35946	-3.81325	0.000137149	0.00346495
Rel	147.364	-1.37145	0.403384	-3.39985	0.000674224	0.0127748
St3gal5	240.13	-1.38585	0.480716	-2.88289	0.00394049	0.0490805
Cks2	858.502	-1.3867	0.21886	-6.336	2.358e-10	2.77678e-08
Syk	796.292	-1.38798	0.276814	-5.01411	5.32792e-07	2.80139e-05
Rad51b	342.336	-1.3901	0.288501	-4.81836	1.44744e-06	6.85201e-05
Aurka	748.046	-1.40053	0.334802	-4.18317	2.87473e-05	0.00091843
Cenph	591.42	-1.40276	0.480893	-2.917	0.00353416	0.0449259
Cenpp	432.231	-1.41277	0.260241	-5.42869	5.67693e-08	4.00448e-06
Tnfaip8l1	134.655	-1.43423	0.472322	-3.03655	0.00239303	0.0338789
Hmgb2	3511.98	-1.43562	0.209318	-6.85858	6.95485e-12	1.19397e-09
Tpx2	767.409	-1.43585	0.406074	-3.53593	0.000406343	0.0084552
Fbxo5	793.778	-1.43622	0.405257	-3.54398	0.000394139	0.00826652
Uhrf1	674.686	-1.43713	0.239016	-6.01269	1.82465e-09	1.73329e-07
Rgs12	307.005	-1.45969	0.384613	-3.79521	0.000147516	0.00368119
Id1	120.574	-1.47263	0.473506	-3.11005	0.00187058	0.0283483
Ppbp	314.771	-1.47872	0.390966	-3.78223	0.00015543	0.00383833
Kif20a	309.657	-1.48417	0.459998	-3.22646	0.00125331	0.020814
Phldb2	139.38	-1.48936	0.479002	-3.1093	0.00187534	0.028367
Ms4a6b	1391.95	-1.49465	0.292119	-5.11656	3.11161e-07	1.73872e-05
Lat2	251.575	-1.50202	0.442535	-3.39413	0.000688469	0.0129934
Rps4l	813.402	-1.50713	0.303838	-4.96031	7.0379e-07	3.65996e-05
Skint3	365.035	-1.51208	0.428124	-3.53187	0.000412639	0.00855851
Sell	195.439	-1.51295	0.47681	-3.17308	0.00150832	0.0241617
Cenpk	902.141	-1.52807	0.301186	-5.07351	3.90542e-07	2.10789e-05
Tonsl	231.794	-1.5315	0.324922	-4.71343	2.43585e-06	0.000108126
Rrm2	1316.13	-1.56095	0.32972	-4.73418	2.19939e-06	9.91743e-05
Bub1	469.413	-1.57176	0.261191	-6.01766	1.76955e-09	1.69264e-07
F2rl2	267.254	-1.57182	0.334642	-4.69701	2.63993e-06	0.0001161
Ccnb1	996.355	-1.59239	0.355555	-4.47861	7.51293e-06	0.000295723
Chaf1a	616.616	-1.5978	0.254382	-6.2811	3.36188e-10	3.86318e-08
Fgd2	469.587	-1.6008	0.36044	-4.44124	8.94414e-06	0.000343518
Lrr1	190.968	-1.61153	0.478717	-3.36634	0.000761714	0.0140774
Nfam1	397.039	-1.6216	0.28036	-5.78398	7.29533e-09	6.30007e-07
Ndc80	830.005	-1.62834	0.343818	-4.73604	2.17933e-06	9.85818e-05
Apitd1	593.383	-1.6324	0.30683	-5.32021	1.03648e-07	6.71309e-06
E2f1	322.888	-1.63464	0.283638	-5.76311	8.2577e-09	6.92141e-07
Lgals1	785.132	-1.65377	0.197898	-8.35668	6.45081e-17	2.41888e-14
Cenpm	578.925	-1.67464	0.257859	-6.4944	8.33667e-11	1.11018e-08
Akr1c12	310.767	-1.68029	0.489628	-3.43177	0.000599649	0.0116568
Dscc1	475.645	-1.68639	0.299564	-5.62949	1.80747e-08	1.38466e-06
Cenpa	1449.48	-1.68877	0.30358	-5.56285	2.65408e-08	1.99042e-06
Chek1	925.118	-1.68942	0.3274	-5.16009	2.46828e-07	1.42391e-05
Ttk	325.624	-1.69116	0.478289	-3.53585	0.000406471	0.0084552
Hist1h2ae	964.203	-1.69342	0.32981	-5.13454	2.82841e-07	1.59296e-05
Fxyd1	104.477	-1.69421	0.524497	-3.23016	0.00123722	0.0206673
Lmnb1	242.387	-1.69434	0.47811	-3.54382	0.000394371	0.00826652
Tnfrsf13c	367.563	-1.69832	0.337129	-5.03759	4.71427e-07	2.50648e-05
Nrk	206.037	-1.71918	0.486682	-3.53246	0.000411719	0.00855188
Mc5r	114.158	-1.73024	0.522182	-3.31348	0.000921425	0.0163301
Il12rb2	146.902	-1.73499	0.467101	-3.71438	0.000203705	0.00480561
Ckap2	731.109	-1.74596	0.278335	-6.27288	3.54434e-10	4.04026e-08
Fam105a	669.649	-1.74646	0.265438	-6.57955	4.71887e-11	6.68292e-09
Mcm10	187.735	-1.74784	0.5708	-3.06208	0.00219802	0.031668
Spp1	169.284	-1.75383	0.581044	-3.01841	0.00254106	0.0356725
Spic	216.686	-1.75941	0.542756	-3.24162	0.00118852	0.0200654
Rad54b	400.362	-1.76701	0.335211	-5.27133	1.35441e-07	8.57732e-06
Cenpn	532.213	-1.77461	0.410438	-4.32371	1.53428e-05	0.000541138
Fancd2	114.716	-1.80527	0.471554	-3.82833	0.000129015	0.00327689
Tyrobp	114.362	-1.81596	0.515371	-3.5236	0.000425722	0.00879146
Ms4a6c	473.59	-1.83381	0.293272	-6.25292	4.02845e-10	4.48448e-08
Kif22	647.788	-1.83459	0.385158	-4.76321	1.90538e-06	8.67405e-05
Ect2	456.387	-1.83648	0.331525	-5.53948	3.03377e-08	2.25147e-06
Col4a2	421.959	-1.83955	0.375444	-4.89967	9.5997e-07	4.85057e-05
Oas2	194.676	-1.85717	0.499329	-3.71933	0.000199751	0.00472799
Mfsd2b	202.516	-1.85859	0.450555	-4.12511	3.7055e-05	0.00115789
Spc25	1410.99	-1.8602	0.225676	-8.24276	1.6828e-16	5.99454e-14
Mis18bp1	547.786	-1.86245	0.476715	-3.90684	9.35127e-05	0.00251883
Polq	194.621	-1.8652	0.588996	-3.16675	0.0015415	0.0245967
Mybl2	111.365	-1.86811	0.479668	-3.89459	9.83635e-05	0.00262961
Igf1	310.277	-1.87182	0.44448	-4.21126	2.53946e-05	0.000829379
Shcbp1	759.406	-1.87962	0.430615	-4.36496	1.27147e-05	0.000460997
Ebi3	1332.19	-1.88579	0.255613	-7.37751	1.61278e-13	3.83008e-11
Kif15	325.154	-1.8997	0.515774	-3.6832	0.000230324	0.00531911
Kcnk12	143.473	-1.90875	0.533837	-3.57553	0.000349525	0.00751189
Ptn	292.224	-1.9146	0.56452	-3.39155	0.000694974	0.013064
Cdk1	1828.86	-1.91756	0.292071	-6.56539	5.18981e-11	7.17957e-09
5430427O19Rik	523.812	-1.93951	0.26387	-7.35027	1.97805e-13	4.62054e-11
Ugt1a7c	99.81	-1.94276	0.573944	-3.38493	0.000711965	0.0133309
Slc35d3	105.18	-1.9467	0.58035	-3.35435	0.000795518	0.0145511
Ctss	430.401	-1.94824	0.396665	-4.91154	9.03619e-07	4.61493e-05
Spc24	1183	-1.95185	0.6337	-3.08008	0.00206944	0.0302126
Tcf19	416.027	-1.95483	0.29754	-6.56998	5.03209e-11	7.02963e-09
Traf3ip2	89.3405	-1.96105	0.552372	-3.55024	0.000384879	0.00811263
Cenpe	913.159	-1.96653	0.312389	-6.29515	3.07109e-10	3.55772e-08
Knstrn	712.578	-1.98455	0.381066	-5.20788	1.91012e-07	1.14359e-05
Fam46a	78.5934	-1.99562	0.657188	-3.0366	0.00239262	0.0338789
Arhgef39	428.769	-1.99657	0.367099	-5.43877	5.36495e-08	3.82226e-06
Tspan2	130.587	-2.00254	0.447012	-4.47983	7.47042e-06	0.000294864
Mthfd2	175.112	-2.0276	0.593289	-3.41756	0.000631857	0.0121545
Prc1	1519.18	-2.03344	0.538079	-3.77907	0.000157416	0.00387395
Pf4	2876.09	-2.03991	0.20319	-10.0395	1.02237e-23	6.33378e-21
Sik1	132.007	-2.04023	0.652829	-3.12522	0.00177671	0.0272511
9030619P08Rik	748.89	-2.04599	0.259207	-7.89326	2.94394e-15	8.73922e-13
Cep55	480.789	-2.04627	0.482078	-4.24468	2.18904e-05	0.000735651
Hist1h1c	387.223	-2.04784	0.557734	-3.67172	0.000240927	0.00549826
Hist1h2ab	58.3627	-2.04999	0.682907	-3.00186	0.00268337	0.0369067
E2f8	192.574	-2.05937	0.374647	-5.49684	3.86651e-08	2.79665e-06
Jakmip1	106.115	-2.06332	0.493199	-4.18354	2.87001e-05	0.00091843
Endod1	73.1492	-2.07338	0.667272	-3.10724	0.00188841	0.0284338
Cdc20	1130.91	-2.07388	0.305396	-6.79077	1.11533e-11	1.84794e-09
Gata1	246.594	-2.09084	0.52036	-4.01807	5.86763e-05	0.00169247
Eldr	252.593	-2.10359	0.57256	-3.674	0.00023878	0.00546127
Top2a	1964.1	-2.13079	0.708769	-3.00632	0.00264431	0.0366945
Csf2rb	146.432	-2.13538	0.689761	-3.09583	0.00196265	0.0291918
Spdl1	204.724	-2.14562	0.420954	-5.09704	3.44999e-07	1.9128e-05
Ncaph	339.447	-2.15403	0.423985	-5.08044	3.76563e-07	2.04801e-05
Flt3	242.789	-2.16713	0.435551	-4.9756	6.50469e-07	3.39506e-05
Hist1h3e	189.632	-2.20187	0.411688	-5.34839	8.87397e-08	5.88117e-06
Shisa8	399.783	-2.2134	0.313102	-7.06926	1.55768e-12	2.95938e-10
Ccne2	302.494	-2.2161	0.335973	-6.59608	4.22169e-11	6.07625e-09
Cd69	926.238	-2.32136	0.391825	-5.92447	3.13302e-09	2.88015e-07
Pbk	2042.6	-2.33968	0.672182	-3.48072	0.000500063	0.0100641
Fanci	123.528	-2.34227	0.7714	-3.03639	0.00239427	0.0338789
Plekhg5	76.1748	-2.35224	0.6091	-3.86183	0.000112542	0.00293164
Cdca3	570.135	-2.43733	0.814813	-2.99128	0.00277811	0.0379862
BC051537	58.6198	-2.46548	0.79199	-3.11302	0.00185184	0.0281912
Haao	80.8791	-2.5217	0.627417	-4.01918	5.84016e-05	0.00168798
Rgs2	2422.25	-2.52526	0.71895	-3.51242	0.00044404	0.0090907
Nek2	172.679	-2.5299	0.682032	-3.70935	0.000207793	0.00488589
Depdc1a	73.2615	-2.56961	0.660201	-3.89217	9.93534e-05	0.00264434
Gm16712	181.966	-2.59196	0.418945	-6.18689	6.1364e-10	6.62406e-08
Ifi27l2a	57.2078	-2.60021	0.802103	-3.24174	0.00118802	0.0200654
Mmp2	80.2782	-2.65847	0.766933	-3.46637	0.000527539	0.0105279
Srl	50.4876	-2.69863	0.782848	-3.4472	0.000566436	0.0111634
Dlgap5	321.742	-2.72441	0.496411	-5.48822	4.06012e-08	2.92185e-06
Hist2h2ac	50.5959	-2.74651	0.767968	-3.57633	0.000348455	0.0075056
Esco2	637.929	-2.76032	0.863194	-3.1978	0.00138483	0.0225771
Casc5	661.741	-2.8087	0.840419	-3.34203	0.000831691	0.0151158
Rnase6	1274.53	-2.87857	0.193106	-14.9066	2.98371e-50	7.08582e-47
Cdc25c	96.5994	-2.96514	0.956302	-3.10063	0.0019311	0.028863
Satb1	97.48	-3.08137	0.600081	-5.13493	2.82244e-07	1.59296e-05
C1qc	62.6282	-3.13968	1.04488	-3.00483	0.00265729	0.0367817
Cd86	229.348	-3.16812	0.444967	-7.11989	1.08016e-12	2.16777e-10
Fam83d	147.913	-3.20542	0.852443	-3.76027	0.000169729	0.00410607
Cd52	61.5411	-3.32556	0.79908	-4.16173	3.1584e-05	0.00100009
Hist1h1b	105.746	-3.34484	1.03335	-3.23687	0.00120847	0.0202711
Sdc1	32.4343	-3.36568	1.15156	-2.9227	0.00347006	0.0443453
Bank1	107.575	-3.45972	0.866479	-3.99285	6.52841e-05	0.00185306
Ncf4	194.202	-3.56079	0.489531	-7.27387	3.49333e-13	8.02847e-11
3830403N18Rik	54.7362	-3.57868	1.18383	-3.02297	0.00250311	0.0352787
Troap	86.4361	-3.65356	0.965725	-3.78323	0.000154806	0.00382958
Peg3	18.3927	-3.78448	1.30254	-2.90546	0.00366718	0.0460791
Rgs7bp	232.876	-3.98554	0.555793	-7.17091	7.45e-13	1.60841e-10
Gm13710	34.8125	-4.08336	1.39447	-2.92824	0.00340885	0.0437986
Gpr182	24.0328	-4.23353	1.44381	-2.93219	0.00336583	0.0434677
Slc4a10	32.9396	-4.65464	1.12655	-4.13177	3.59985e-05	0.00112735
C1qa	46.3359	-4.69917	1.2583	-3.73454	0.000188062	0.00448861
Ccdc36	17.8535	-4.73473	1.56908	-3.01752	0.00254855	0.035707
Cnr2	66.1319	-4.82567	1.07933	-4.47098	7.78622e-06	0.000303961
Bmp8a	19.2872	-4.84954	1.53594	-3.15738	0.00159191	0.0252316
Rhag	110.605	-4.92037	0.910564	-5.40365	6.52968e-08	4.51657e-06
Tgm5	42.1735	-4.96361	1.12696	-4.40441	1.06072e-05	0.000397741
Cd83	42.9492	-5.28885	1.22142	-4.3301	1.49045e-05	0.000532265
Boll	13.8608	-5.38885	1.79352	-3.00463	0.00265907	0.0367817
Dqx1	23.4676	-5.588	1.44777	-3.85972	0.000113515	0.00295159
Mpp3	17.9392	-5.74546	1.56282	-3.67633	0.000236609	0.00542284
Pkib	58.4985	-5.89102	1.06592	-5.52668	3.26355e-08	2.38473e-06
Ptprm	11.2775	-6.00317	2.08872	-2.8741	0.00405187	0.0499559
Tmem74	32.6452	-6.05299	1.34802	-4.49029	7.11273e-06	0.00028231
Sparc	22.0614	-6.10244	1.81466	-3.36286	0.000771403	0.0142196
Ms4a4b	24.7298	-6.1971	1.50551	-4.11629	3.85023e-05	0.00118749
Hmga2-ps1	24.2841	-6.21283	2.03323	-3.05565	0.00224576	0.0322333
Eid3	15.3515	-6.45396	1.8143	-3.55727	0.000374728	0.00793387
Omd	9.11205	-6.67595	2.19785	-3.0375	0.00238551	0.0338789
Scimp	9.1308	-6.67945	2.16887	-3.0797	0.00207212	0.0302207
Fam46d	18.2675	-6.70582	2.13561	-3.13999	0.00168952	0.0265132
Mrap	9.99587	-6.80998	2.10552	-3.23434	0.00121923	0.0204146
Pde10a	20.0288	-6.83962	2.09489	-3.2649	0.00109503	0.0187989
Ret	10.3529	-6.85967	2.22526	-3.08264	0.00205171	0.030077
Oosp1	10.5109	-6.88195	2.15002	-3.20088	0.00137009	0.0223625
Grin3a	10.6051	-6.89553	2.07968	-3.31567	0.000914235	0.0162228
AW822252	10.7174	-6.91039	2.10116	-3.28885	0.00100597	0.0175878
Synpo2	11.0704	-6.95833	2.21279	-3.1446	0.00166317	0.0261861
Map3k15	11.5848	-7.0222	2.05978	-3.40919	0.000651552	0.012445
Dsc1	12.2573	-7.10465	2.46405	-2.88333	0.00393498	0.0490547
Tespa1	12.8591	-7.17381	2.02706	-3.53901	0.000401623	0.0083911
1700024F13Rik	13.0182	-7.19158	2.00584	-3.58533	0.000336655	0.00729027
Ccr1	13.0656	-7.19681	2.42248	-2.97084	0.00296985	0.0398082
Kcne1l	13.3263	-7.22516	2.41586	-2.99072	0.00278319	0.0379862
Alox5	13.4142	-7.23478	2.40823	-3.00419	0.00266287	0.0367817
Tagln	13.57	-7.25096	1.91137	-3.79359	0.000148484	0.00369886
Wdr86	13.8441	-7.28089	2.0414	-3.56662	0.00036162	0.00770212
Tnfrsf11b	14.1869	-7.31486	1.93722	-3.77597	0.000159389	0.0039023
Arhgdig	14.6378	-7.36049	1.89199	-3.89034	0.000100104	0.00265127
Spta1	15.8281	-7.47287	2.33378	-3.20205	0.00136454	0.0222974
Hesx1	15.8996	-7.47962	1.83062	-4.08584	4.39173e-05	0.0013258
Cd209f	17.01	-7.57664	2.28108	-3.32152	0.000895287	0.0159741
Kynu	34.4776	-7.62809	1.50009	-5.08508	3.67478e-07	2.0217e-05
Pdlim4	18.0352	-7.66107	1.86602	-4.10557	4.03327e-05	0.00123591
Tmeff1	18.3048	-7.68278	1.783	-4.30891	1.6406e-05	0.000571563
Il1bos	19.1441	-7.74721	1.75435	-4.41599	1.00547e-05	0.000379018
D430019H16Rik	21.4896	-7.91452	1.69193	-4.6778	2.89969e-06	0.000126354
Siglecg	28.6043	-8.32703	1.71732	-4.84886	1.24174e-06	5.99782e-05
Plagl1	41.7727	-8.87376	1.83358	-4.83957	1.3012e-06	6.22174e-05
Flrt3	46.3705	-9.02321	1.58466	-5.6941	1.24026e-08	9.87285e-07
Cxcl2	70.5292	-9.62923	1.58897	-6.06004	1.36089e-09	1.36558e-07
