# Supplementary material for: Reducing functionally defective old HSCs alleviates aging-related phenotypes in old recipient mice
Source: Cell Res. 2025 Jan 2;35(1):45–58. doi: 10.1038/s41422-024-01057-5 (PMC11701126; doi:10.1038/s41422-024-01057-5)
Supplement: Supplementary file 13 — Supplementary Table 2 [file 41422_2024_1057_MOESM13_ESM.xlsx]

## Sheet: Sheet1
Supplementary information, Table S2 List of marker genes for the different cell clusters in young and old HSCs generated by scRNA-seq
List of marker genes for the different cell clusters in young and old HSCs generated by scRNA-seq
q1	q2	q3	q4	a1	a2
Rps8	Rpl23a	Cmtm7	Rps29	Ung	Ccnb2
Rps3a1	Rps14	Sox4	Rps28	Chek1	Cenpe
Rpl6	Cavin2	Ctla2a	Lst1	Tk1	Mki67
Rps4x	Rpl12	Vldlr	Socs2	Uhrf1	Spp1
Rps20	Gda	Cdk6	Ifitm1	Hells	Cdca3
Rpsa	Alcam	Ramp1	Ddx5	Dscc1	Cdkn3
Rpl24	mt-Co1	Iqgap2	Rps27	Mcm5	Cenpf
Rpl29	Txnip	Galnt6	Rps10	Cenpk	Birc5
Eif3f	Sult1a1	Myb	Rpl35	Cenps	Ube2c
Fth1	Selp	Dapp1	Lsp1	Rad51ap1	Hmmr
Mt1	Gpr183	Vim	Fosb	E2f1	Kif4
Tmem176b	Cyp26b1	Arhgdib	Srsf5	Clspn	Cep55
Prtn3	Vmp1	Rsrp1	mt-Nd2	Cdt1	Pimreg
Nupr1	Pbx1	Tln1	Dusp1	Timeless	Kif20a
H2-D1	Nupr1	Ndrg1	H4c4	Fignl1	Knstrn
Prdx1	Aplp2	Otos	Ms4a6c	Lig1	Nuf2
Cd81	Rsrp1	Fyb	Jund	Gmnn	Cdca8
Tagln2	Mmrn1	Crip1	Ebi3	Mcm2	Knl1
Ldha	Clec1a	Glipr1	Rpl13a	Nasp	Kif15
Cd63	Chrm3	Aldh1a1	Shisa8	Dtl	Tpx2
Plscr2	Pik3r1	Cd93	Uba52	Prim1	Bub1b
Cavin2	Apoe	Akap13	Lars2	Dhfr	Aspm
Ninj1	Zbtb20	Atrx	mt-Nd3	Rmi2	Ckap2l
Sult1a1	Pim1	Angpt1	Ifi203	Cenph	H2bc4
Clu	Rock2	Cpne2	Lgals1	Mcm4	Ptn
Actg1	Sbspon	Ptpre	Ubc	Tipin	H1f10
Trim47	Glul	Msi2	Egr1	Chaf1a	Dlgap5
Selenom	Plk2	Lcp1	Rnase6	Exo1	Ptms
Nrgn	Mef2c	Fchsd2	Coro2a	Cenpm	Ccnb1
Krt18	Vwf	Atp2b4	Scd2	Gins2	Cenpp
Npdc1	Trim47	Gmfg	Mbnl1	Top2a	Ptgr1
H2-Aa	Itgb3	Pitpnc1	Fos	Rad51	Txn1
H2-Eb1	Procr	Kmt2a	Hlf	Mcm3	Ckap2
S100a6	Itsn1	Elf1	Serpina3g	Mcm7	H4c9
Ramp2	Tgm2	Itih5	Zfp608	Gins1	H2az1
Cd74	Nedd4	Cdkn1b	Arhgap15	Dut	Cenpa
	Ramp2	Dach1	Tmsb10	Mcm6	Psrc1
	Net1	Pf4	Gm11808	Ptma	Cox6b2
	Cldn5		Jmjd1c	Cdk1	H2az2
	Oxr1		Laptm5	Ccne2	H1f3
	Aldh1a1		Foxp1	Slfn9	Oaz1
	Kmt2a		Arhgap30	Rrm2	Ncapd2
	Exoc6b		Irf2	Cdca7	Kif22
	Tox		H2ac8	Pole2	Ddx39
	Ehd3		Ccnd2	Tyms	Cdc20
	Nt5c3		Hist1h2ap	Ran	Hmgb2
	Pdzk1ip1		Tra2b	Rrm1	Hist1h2ap
	Pam		Ptpre	Wdhd1	Cks2
	Fcho2		Gng2	Atad2	Cmtm7
	Clca3a1		Mecom	Pcna	Hmgb1
	Sptbn1		Ms4a6b	Cdc7	Dynll1
	Myof		H3c6	Ppia	H3c4
	Cysltr2		Rpl36al	Spc24	Vim
	Jak1		Foxn3	Rpa2	Nusap1
	Cited2		Rbp1	Dnmt1	Cfl1
	Tmem158		Hnrnpa0	Syce2	Hmgn5
	Zfp950		Cd47	Ranbp1	Sem1
	Tmod3		Plxdc2	Nrm	Hmgb3
	Plscr2		Itga4	Rfc2	Gpx1
	Tm4sf1		Ptpn7	Wdr76	Snrpg
	Clu		Ptprc	Tuba1b	Rbm3
	Fyb		Mndal	Lmnb1	Hmgn2
	Coq8a		H1f2	Pold1	Calm1
	Chd4		Pou2f2	Slbp	Tmsb10
	Ptger4		Ppp3ca	Brca2	Stmn1
	Mllt3		Arhgdib	H2az1	Hnrnpa1
	Tnip3		Msi2	Zfp367	Prc1
	Ezh1		Smad7	Anp32b	H1f0
	Stxbp5		Irf2bp2	Fen1	Cenpm
	Gata2		Ccnl1	Sdf2l1	Sh3bgrl
	Art4		Neurl3	Dek	Nasp
	Nkx2-3		Rhob	Rfc4	H2ac8
	St3gal1		G430095P16Rik	Hmgb2	Cd9
	Rgs18		Hnrnpc	Siva1	H2bu2
	Zfand5		Celf2	Nap1l1	Lgals9
	C530008M17Rik		Nfix	Atad5	Cox5b
	Diaph1		Zfp36	Pola1	Hdgf
	Serpinb6a		Dpm1	Fam111a	Ndufa4
	N4bp2		Ankrd13a	Stmn1	Snrpf
	Nrgn		Rgs2	Ezh2	Lmnb1
	Mctp1		Srebf2	Dnajc9	Hnrnpa2b1
	Prcp		Ikzf2	Dctpp1	Cenpw
	Sat1		Cmtm7	Snrpd1	Ppia
	Cebpb		Arid1b	Usp1	Atp5b
	Ptk2b		Akap13	Mms22l	Plac8
	Angpt1		Cish	Psmc3ip	Coro1a
	H2-Q6		Ly6a	Ncapg2	Kif20b
	Ash1l		Vim	Rnaseh2b	Cox6c
	Itga6		Bcl11a	Sumo2	Tmem14c
	Ctsc		Gimap6	Topbp1	Selenoh
	Hectd1		Chd3	Rbl1	Sfpq
	Mt1		Tut7	Cdc6	Spc24
	Enpp5		Spi1	Hint1	Tma7
	Myh9		H1f4	Spc25	Gnas
	Adgrl4		Cd34	Ybx1	Ndufb8
	Etnk1		Snrpc	Dtymk	S100a10
	Dennd4a		H1f0	Set	Mlec
	Kmt2e		Sox4	Hat1	Rpl41
	Gng11		Ltb	Snrpf	Anp32b
	Thra		Ier2	Cdk4	Raly
	Cdkn1c		H2ac6	Erh	H1f2
	Arhgap6		Dusp2	Slc25a5	Actg1
	Timp3		Isg15	Rpl41	Racgap1
	Junb		Jun	Hsp90aa1	Nde1
	Nfkbia		Myl10	Mif	Calm3
	Resf1		Slfn2	Orc6	Mnd1
	Iigp1			Smc2	Cntrl
	Cd74			Hnrnpf	Runx3
				Nop10	Tacc3
				Cox5a	Cox7c
				Nop56	Serpinb1a
				Asf1b	Atp5pb
				Pola2	Ran
				Pmf1	Hp1bp3
				Txn1	Rps17
				Hirip3	Swi5
				Alyref	Cox6b1
				Nme1	Actb
				Nudc	Dap
				Rad18	Myl6
				Tmem107	Hnrnpm
				Hnrnpd	Tmsb4x
				Tubb5	Nucks1
				Snrpd2	Slc22a3
				Nmral1	Psmb3
				Rfc5	Srgn
				Runx3	Pfn1
				Mrpl18	Atp5j2
				Banf1	Rrm1
				Rbmxl1	Cenpk
				Rfc3	Hnrnpu
				Cks1b	Hnrnpk
				Atp5e	Cox5a
				Tfdp1	Mad2l1
				Ndufb1-ps	Ccar1
				Cgas	Psmd8
				Nt5dc2	Sec61b
				Snrpb	Cox7a2
				Cycs	Chchd2
				Dnph1	Sf3b6
				Ndufab1	Tax1bp1
				Higd1a	Ptma
				Pa2g4	Dtl
				Eif5a	Hint1
				Rpl35	H2ac6
				Tmem14c	Cep89
				Cks2	Car2
				Nop58	Rpl22l1
				Ssrp1	Paip2
				Tmpo	Tmpo
				Rfc1	Rnaseh2c
				Pfn1	Sec11c
				Cbx5	Dbi
				Crip1	Ndufa1
				Nkg7	Nedd8
				Atp5g1	Snrpd3
				Ncl	Sltm
				Zmynd19	H2ac20
				Cdk2ap1	Ndufa13
				Idh2	Top1
				Shmt1	Ndufv2
				Haus1	Ndufb1-ps
				Cox7c	Srsf2
				Cbx3	Hsp90b1
				Rbbp8	Slc25a5
				Srsf3	Rps27l
				Hnrnpab	Crip1
				U2af1	Ndc80
				Srsf2	Elob
				Jpt2	Atp5a1
				Rpa3	Tgfb1
				Metrn	Atp5k
				Cenpw	Myb
				Pold3	Myl12b
				Hnrnpa3	Atp5c1
				Abracl	Atp5j
				Ywhah	Cbx3
				Ppil1	Cib1
				Cox5b	Elf1
				Smc6	Hspa4l
				Cox6c	Tomm7
				Tpi1	Vdac3
				Hspd1	Hnrnpc
				Macroh2a1	Rhoa
				Atpif1	Tpr
				Cisd1	Rgs2
				Raly	Cacybp
				Ybx3	Hsph1
				Ncapd2	Atp5l
				Fkbp2	Eif2b2
				Snrpa1	Hsp90aa1
				Naa50	Nkg7
				Snrpg	Nrf1
				Psip1	H1f4
				Cdc25a	Dek
				Cad	Lsm4
				Fabp5	Reep5
				Msh6	Selenof
				Nup85	Iqgap1
				Hspe1	Qk
				Nup62	Ywhae
				Cenpx	Uqcrb
				Snu13	Snrpe
				Tkt	Cggbp1
				Fkbp4	Ddx46
				Chchd2	Ewsr1
				Snrpe	Psma4
				Snrpd3	Gapdh
				Uqcrq	Ube2a
				Atp5k	Taf15
				Pgp	Cks1b
				Slc22a3	Actr3
				Nhp2	Rbbp8
				Ptpn7	Anxa2
				Rnaseh2a	Rtraf
				Ak2	Uqcr10
				Hmgb3	Psmb5
				Rps27l	Hnrnph1
				Exosc8	Dera
				Uqcr10	Cstf3
				Atp5h	Psmb7
				Mrpl12	Smarce1
				Oxct1	Abracl
				Sae1	Mdh1
				Atp5md	Anapc15
				Nudt5	Uqcrq
				Atp5j2	Snrpd1
				Npm1	Cdk2ap1
				Sec61b	Frat2
				Mns1	Csnk2b
				Ndufa4	Srrt
				Hpf1	Top2a
				H3f3a	Anp32e
				Apex1	Psmd13
				Prmt1	Ddx52
				Serbp1	H3f3b
				Mrpl33	Atp5md
				Hmgb1	Eif2s2
				Paics	Ostc
				Smc3	Atpif1
				Cfl1	Smdt1
				Ddx39	Sumo1
				Nolc1	Sub1
				Ndufaf2	Dld
				Ppm1g	Pip5k1a
				Srm	Macroh2a1
				Parp1	B2m
				Ubr7	Cox8a
				Marcksl1	Atp5g3
				Atp1b3	Arpc2
				Hprt	Tmem256
				Hdgf	Pnn
				Rbbp4	Thoc7
				1810037I17Rik	Skil
				Galk1	Gnb2
				Cdk6	Idh3g
				Casp8ap2	Btg2
				Rpl36al	Lsm5
				Cox7a2	Sec61g
				Uqcc2	Atp5mpl
				Rif1	Ccdc34
				Mlec	Slc25a24
				Me2	Ubl5
				Timm8a1	Chd4
				Ndufb7	Hnrnpa0
				H1f10	Psip1
				Nxt1	Ddah2
				Tssc4	Rbmxl1
				Srsf7	Hemgn
				Mthfd1	Anp32a
				Ipo5	Psmb1
				Lsm3	Unc119
				Phgdh	1500009L16Rik
				Rbm3	Ccdc124
				Pgk1	Gna15
				Krtcap2	Nudt21
				Polr2f	Gtf2h5
				Umps	Cdk1
				Rnf168	Drap1
				Ptges3	Erh
				Shisa8	Mrps21
				Cuta	Glo1
				Lsm6	Psmc6
				Tmsb10	Cct2
				Gatm	Ctcf
				Micos10	Tut7
				Wee1	Lims1
				Atp5g3	Tbca
				Eif4a1	Phb2
				Cdca7l	Magoh
				Hmgn1	Pdcd4
				Uba2	Cyren
				Fkbp3	Ckap5
				Psat1	Cep350
				Ncapd3	Arl2bp
				Gapdh	Hdgfl2
				Tuba4a	Add3
				Nucks1	Nap1l1
				Baz1a	H3c6
				Chaf1b	Gabpb1
				Pdia3	Uqcrc1
				Pold2	Emp3
				Atp5mpl	Cbx1
				Anp32a	Emg1
				Hspa14	Micos10
				Rad50	Arhgap30
				Uqcr11	Pcna
				Bex3	Dhrs4
				Gpx1	Ppp2r5c
				Cops3	Dazap1
				Usp37	Cdc73
				Haus4	Aimp1
				Uchl3	Abcf1
				Mrpl14	Serinc3
				Pfdn6	Cwc15
				Psma7	Etfb
				Ppp1r14b	Mrpl34
				Fbl	Hnrnpab
				Pdap1	Mrps33
				Pgls	Sae1
				Msh2	Ndufa12
				Mcmbp	U2surp
				Etfb	Ier5
				G3bp1	Cpsf2
				Hmgn5	Vbp1
				Nt5c3b	Hnrnpl
				Tmem256	Rtn4
				Arpp19	Ndufb4
				Ubap2	Ddx39b
				Eif1ad	Clic1
				Cbx1	Arpc3
				Lsm2	Acsl5
				Nudcd2	Trim59
				Rnaseh2c	Hsbp1
				Mrpl28	Tmf1
				Smarcc1	Ndufb9
				9130401M01Rik	Ssr2
				Uqcrb	Cyc1
				Snrnp40	Ndufs8
				Pole3	Pik3cg
				Serpinb1a	Pmf1
				Baz1b	Bzw1
				Ndufa3	Kif23
				Cntln	Rdm1
				Rangap1	Tes
				Gar1	Laptm5
				Fxn	Tomm22
				Magoh	Akr1b3
				Rbbp7	Eif5a
				Dhrs4	Mrps14
				Fam162a	Hmgcs1
				Timm50	Ndufa8
				Manf	Tpm3
				Phb2	Acin1
				Ppih	Stk16
				Rpl22l1	Zcchc8
				Trim28	Lsm6
				Dpy30	Ywhaz
				Tubgcp2	Ube2e3
				Ndufb2	Arf1
				Selenoh	Rc3h1
				Exosc7	Ncbp2
				Csrp1	Snrpb
				Prdx1	Ezr
				Ppa1	Mpc2
				Hmgn2	Dut
				Lyar	Caprin1
				Tmem238	Sf3a1
				Ptrh2	Ppp2ca
				C1qbp	Hipk1
				Taf10	Metap2
				Ppp1ca	Eif1b
				Atp5g2	Csrp1
				Atp5pb	Ube2k
				Calm1	Hmgn3
				Supt16	Ndufb7
				Sms	Mau2
				Fbxo5	Anxa5
				Mrpl13	Brd7
				Vrk1	Ncoa4
				Dbi	Ak2
				Mrpl42	Cenpc1
				Bzw2	Ywhah
				Adk	Csk
				H2az2	Ptbp3
				Hnrnpu	Eif3m
				Ccdc34	Polr2l
				Ssr2	Syncrip
				Exosc5	Bud31
				Cmtm7	Psmc3
				Ndufa5	Psma7
				Chchd6	Ndufc2
				Thoc7	Polr2i
				Cdc123	Psmd1
				Bola1	Impdh2
				Ppat	Arpc4
				Nedd8	Mrps11
				Meaf6	Rabgap1l
				Sfxn1	Srsf1
				Gspt1	Prelid1
				Rrp1b	Ndufs5
				Spcs3	Med13
				Cct3	Frmd4a
				Ndufs6	Oga
				Ssb	Hnrnpdl
				Elob	Rheb
				Gtf3a	Cenpq
				Romo1	Slirp
				Mybbp1a	Mrps18c
				Nelfe	Tbrg1
				Hnrnpa1	Ten1
				Tma7	Ramac
				Impdh2	Rwdd1
				Ndufc1	Lsm3
				Park7	Snrpa
				Nono	Tcea1
				Psme2	Cdk6
				Cpsf2	Sarnp
				Cacybp	Cct7
				Dkc1	Psma2
				Atp5b	Sdhd
				Psmb5	Mplkip
				Uchl5	Gng2
				Pdia6	Pfdn6
				Gart	Incenp
				Actl6a	Pan3
				Mrpl57	Hnrnpf
				Psmb3	Zc3h15
				Cyc1	Nup210
				Prdx4	Tardbp
				Anp32e	Rab5if
				Eif2s1	Ripor1
				Psmd13	Smc4
				Tgfb1	Grb2
				Serf1	Gmfg
				Psmc4	Phf3
				Lsm8	Spcs1
				Eif1ax	B9d2
				Phf5a	S100a11
				Smarcb1	Rcc2
				Pole4	Atp5o
				Eif3b	Lamtor2
				Ddx1	Cspp1
				Myg1	Lamtor3
				Ndufa1	Akr1a1
				Nsmce4a	Atp5h
				Npepl1	Ppp1ca
				Hnrnpr	Rtn3
				Hnrnpdl	Prkar1a
				Vdac1	Cd93
				Polr2l	Chchd7
				Serf2	Psmd6
				Coro1a	Smim11
				Timm23	Dhx15
				Mrpl36	Grpel1
				Hnrnpa2b1	Cdkn1b
				Anapc5	Psma5
				Smarca5	Hnrnpa3
				Dhx9	Psma1
				Idh3a	Cdk2ap2
				Gtf2a2	Scd2
				Fmc1	Gtf2b
				Commd1	Uqcc2
				2310039H08Rik	Gspt1
				Ndufa2	Suclg1
				Ndufb8	Ube2d3
				Tmem147	Polr2j
				Rcc2	Ppif
				Oser1	S100a13
				Sumo3	Ptbp1
				Kpna3	Snrpc
				Dynlt1f	Fam133b
				Tceal9	Tmem59
				Vdac3	Mpc1
				Mdh2	Pdcd5
				Smc4	Mndal
				Tmco1	Ndufs4
				Dtnbp1	Ddb1
				Nudt21	Actl6a
				Timm13	Cycs
				Eloc	Srsf3
				Jpt1	Map2k2
				Tcerg1	Eny2
				Mbd3	Cops9
				Bola2	Zcrb1
				Smco4	Pgk1
				Cdv3	Smc3
				Snrpc	Mcm3
				Gmps	Ssb
				Ppif	Odc1
				Adh5	Ube2l3
				Srsf10	Sap18
				Psmc3	Cct6a
				Stip1	Prdx1
				Actb	Celf1
				Ndufv3	Polr2a
				Rpn1	Cops5
				Psmd1	Ezh2
				Lage3	Dpm1
				Mtch1	Calr
				Sf3a3	Dap3
				Hypk	Eif2s1
				Mrto4	Cox7b
				Ucp2	Brd3
				Chchd1	Dnaja1
				Ywhaq	Hspa5
				Hnrnpl	Commd1
				Psmd6	Morf4l2
				Rexo2	Fgfr1op2
				Cisd2	Dbf4
				1500011B03Rik	Dtnbp1
				Ube2n	1700025G04Rik
				Eif3a	Etf1
				Syncrip	Mgat1
				Hdac2	Stip1
				Gnl3	Septin7
				Tubb4b	Azin1
				H2ac20	Srp9
				Srsf6	Psmb2
				Elof1	Blmh
				Rdx	Cdc42se1
				Eif4a3	Srp19
				Atic	Actr2
				Pycrl	Bex3
				Igfbp4	Smarca5
				Dynll1	Casp8ap2
				Ddx21	Gmps
				Rab5if	Ssna1
				Eif6	Psat1
				0610010K14Rik	Azi2
				Tomm5	Tmem242
				Cct8	Lsm7
				Snrpa	Cst3
				Pgam1	Cisd2
				Mrps15	Nfkb1
				H2aj	Nup37
				Ubn1	Ndufv3
				Gmfg	Brd4
				Npm3	Gcc2
				H2ax	Ppp1cc
				Cct6a	Nudt5
				Atp5o	Eloc
				Lgals9	Immp1l
				Tcof1	Cd24a
				Mat2a	Pdik1l
				Hist1h2ap	Rsbn1
				H3c6	Ube2n
				Pf4	Emilin1
				H2ac8	Pcf11
					Ddx5
					Manf
					Arl1
					Rbis
					2610002M06Rik
					Psma6
					Rbbp6
					Idi1
					Rps6ka3
					Pdap1
					Cdc123
					Fkbp2
					Zfp410
					Itga4
					Srsf6
					Atp6ap2
					Eif2a
					Mrps15
					Tmem222
					Uxt
					Zc3h13
					Pds5a
					Dnaja2
					Phf10
					H2-Q7
					Myef2
					Wdr61
					Flna
					Ufc1
					1810058I24Rik
					Diaph1
					Phpt1
					Supt16
					Ssr3
					Cir1
					Sdhb
					Set
					Tmem9
