# Supplementary material for: Reducing functionally defective old HSCs alleviates aging-related phenotypes in old recipient mice
Source: Cell Res. 2025 Jan 2;35(1):45–58. doi: 10.1038/s41422-024-01057-5 (PMC11701126; doi:10.1038/s41422-024-01057-5)
Supplement: Supplementary file 14 — Supplementary Table 3 [file 41422_2024_1057_MOESM14_ESM.xlsx]

## Sheet: Sheet1
Supplementary information, Table S3 List of the top 100 HSC aging marker genes from a public dataset
List of the top 100 HSC aging marker genes from a public dataset
Selp
Mt1
Nupr1
Plscr2
Clec1a
Gstm2
Enpp5
Itgb3
Zg16
Sbspon
Mt2
Clca3a1
Trpc1
Tm4sf1
Neo1
Gpr183
Ptprk
Klhl4
Cd38
Alcam
Vwf
Fhl1
Pbx3
Wwtr1
Tdrd9
Tmem47
Gm10419
Dnm3
Aldh1a1
Abca4
Dhrs3
Plek
Osmr
Tmem215
Matn4
Fap
Clu
Ramp2
Rorb
Sult1a1
Adgrg2
Sdpr
Ehd3
Pgr
Phf11d
Fhdc1
Gadd45g
Cpne8
Rorc
Tacstd2
Efna1
Mab21l2
Cntn1
Gipc2
Tc2n
Muc1
Zswim5
Tmem56
Bmpr1a
Aspa
Cyb561
Klrb1c
Perp
Lpl
Dsg2
B3galt1
Abat
Il1rapl2
Jam2
Sfrp1
Runx1t1
Vldlr
Cysltr2
Pcdhb16
Ghr
Klrb1b
Gem
Abcb1a
Nrg4
Thbd
Rhoj
Lamp2
Dennd5b
Stom
Cyp26b1
Casp12
Cytip
Stxbp4
Trim47
Ntf3
Gabra4
Rbpjl
Lrrn1
Chrna7
Rgn
C4b
Pclo
Ddr1
Maf
Meis2
