# Supplementary material for: Reducing functionally defective old HSCs alleviates aging-related phenotypes in old recipient mice
Source: Cell Res. 2025 Jan 2;35(1):45–58. doi: 10.1038/s41422-024-01057-5 (PMC11701126; doi:10.1038/s41422-024-01057-5)
Supplement: Supplementary file 15 — Supplementary Table 4 [file 41422_2024_1057_MOESM15_ESM.xlsx]

## Sheet: 54_potential
Supplementary information, Table S4 List of the 54 potential marker genes for old HSC heterogeneity
List of the 54 potential marker genes for old HSC heterogeneity
Gene name	Membrane located proteins
Lpar6	Yes
Procr	Yes
Prtn3	Yes
Slamf1	Yes
Alcam	Yes
Art4	Yes
Cd38	Yes
Chrm3	Yes
Cldn5	Yes
Efna1	Yes
Ehd3	Yes
Epcam	Yes
Gpr183	Yes
Itgb3	Yes
Jam2	Yes
Kcnb2	Yes
Klrb1c	Yes
Neo1	Yes
Npdc1	Yes
Nrg4	Yes
Plscr2	Yes
Ptger4	Yes
Ramp2	Yes
Selp	Yes
Tm4sf1	Yes
Gda
Nupr1
Oxr1
Ar
B3gnt8
Bmp4
Clu
Cyp26b1
Dnm3
Enpp5
Fads2
Gadd45g
Gpx3
Mt1
Mt2
Ntf3
Pam
Plcl1
Rbm19
Rdh10
Rorc
Sbspon
Smtnl1
Sox18
Sult1a1
Tox
Vwf
Xdh
Zg16
