# Supplementary material for: Reducing functionally defective old HSCs alleviates aging-related phenotypes in old recipient mice
Source: Cell Res. 2025 Jan 2;35(1):45–58. doi: 10.1038/s41422-024-01057-5 (PMC11701126; doi:10.1038/s41422-024-01057-5)
Supplement: Supplementary file 16 — Supplementary Table 5 [file 41422_2024_1057_MOESM16_ESM.xlsx]

## Sheet: Positive_correlated
Supplementary information, Table S5 List of the CD150 correlated genes based on bulk RNA-seq
List of the CD150 correlated genes based on bulk RNA-seq
CD150 positively correlated genes (CD150 feature genes)
Slamf1
Sbspon
Ehd3
Clu
Dpy19l2
Kcnb2
B3gnt8
Rbpjl
Cited2
Terf1
Fam63a
Gipc2
Enpp5
Ctsw
Ccdc92
Oaf
Dnm3os
Sdf4
Selp
Arpin
Hfe
4631405J19Rik
Sla2
Jam2
Ccnd2
Eid2
Matn4
Dhx40
Prkag2
Krt18
Slc14a1
Mycn
Bace2
Ncoa7
Epdr1
Pde9a
Ces2g
Oxr1
Krt80
Gm6654
Fam213a
Efcab14
Fez2
Trim47
Rad9b
Ppap2a
Trib3
Tacstd2
Gem
Clip3
Tacr1
Efhd1
Hpcal1
Cmas
Art4
Echdc2
Lrrc73
Fkbp10
B4galt4
Rab36
Sil1
Tc2n
Nxpe2
Gstm2
Hoxb7
Rapgef4
Fam131a
Eef2kmt
Rarb
Bcat2
Relb
Armc2
Smyd2
Phactr1
Fndc4
4930512B01Rik
Tnni3
Rae1
Eid1
Gfod1
Mboat2
Rtp4
Nufip1
Slc25a4
Slc9a3r2
Zg16
Taf11
Rbm19
Nova2
Pebp1
Npdc1
Mylk
Ctsb
4921509O07Rik
Skap1
Lrrc42
Igtp
Dnm3
Fhl1
Ryr3
Isca1
Gimap5
Veph1
Mllt3
Ttc14
Ccdc64
Erc2
Anpep
Exoc3l
Ctsh
Rnf128
Kitl
Cd38
Shisa5
Fads3
Slc24a5
Ap2m1
Dyrk3
Lmtk3
Tnfsf4
Pygm
Irgm1
Rpl3
Slamf8
Zfp622
Stx1a
Klrb1c
Ptger4
AA986860
Mtg1
Pepd

## Sheet: Negative_correlated
Supplementary information, Table S5 List of the CD150 correlated genes based on bulk RNA-seq
List of the CD150 correlated genes based on bulk RNA-seq
CD150 negatively correlated genes
Pdik1l
Serpinb1a
Elf1
1700097N02Rik
BC016579
1110002L01Rik
Smap2
Slc38a2
Usp6nl
Ptpn22
Lrr1
Zeb1
Mlec
Heatr6
Iqgap2
Col4a2
Wfdc17
Slmap
Ssh2
Fxr2
Pitpnc1
Gpr171
Runx2
Gng2
Chsy1
Smek2
Ctla2a
Ccl3
Ikzf5
Kif15
Mybpc3
Eed
Clnk
St8sia4
Dpp4
Naa50
Atad2
B3galt2
Myb
Heatr5b
Arhgap18
Akr1c12
Zcwpw1
Fabp5
Tuba8
Kdm3a
Cd1d1
Sppl2a
Syk
Reep5
Clspn
Fam105a
Ptpre
Rian
Pigu
Shisa8
Agpat1
Nkap
Celf2
Fxyd1
Slbp
Wipf1
Rnase6
Hmgb2
Rnu11
Galnt6
Ppp3cb
Dennd5a
Prss57
Camk1d
Rnase4
Cux1
Ccdc112
Tsg101
Spdl1
Hspa4l
Mybl1
Slc12a6
I730030J21Rik
Nkg7
Haus6
Golm1
Lat
Fam173a
Cdh18
Prim1
Smad6
Ppfia3
Kcnab2
Ndc80
Lrrc36
Tmem65
Zc3hc1
Cmss1
Ly96
Rbl1
Cd27
Cggbp1
Kif20b
Eef1e1
Cdca8
Bfsp2
Cmtm7
