# Supplementary material for: Reducing functionally defective old HSCs alleviates aging-related phenotypes in old recipient mice
Source: Cell Res. 2025 Jan 2;35(1):45–58. doi: 10.1038/s41422-024-01057-5 (PMC11701126; doi:10.1038/s41422-024-01057-5)
Supplement: Supplementary file 17 — Supplementary Table 6 [file 41422_2024_1057_MOESM17_ESM.xlsx]

## Sheet: Sheet1
Supplementary information, Table S6 List of the 794 genes commonly up-regulated in CD150low and CD150high HSCs upon their transplantation
List of the 794 genes commonly up-regulated in CD150low and CD150high HSCs upon their transplantation CD150high HSCs
Cd48
C1qa
Fcna
Cd5l
Ccr3
Cd209f
Dab2
Slc11a1
Fcgr1
Ifi204
Cmbl
AF251705
Ly86
Ms4a7
Clec4n
Etv4
Trem2
Cybb
Pilra
Fabp4
Galnt3
Fpr1
Ogn
Pilrb2
Cdh17
Clec4b1
Cd209g
Mrap
Cbr2
Vsig4
Il20rb
Vcam1
Ccl8
Pydc3
Hck
C1qb
Nid2
Clec10a
Csf1r
Siglec1
Apol9a
Ptger2
Kcnj10
Kcnk13
1700024F13Rik
Lrp1
Sparc
Kirrel
Ppm1j
Plch1
Hpgd
Hmox1
Clec4a3
Nrp1
Id1
E230029C05Rik
Ccl6
Mafb
Aif1
Itgb5
Nphp4
Tyrobp
Cfp
Pilrb1
Emilin2
Tnf
Ifi27l2a
D430020J02Rik
Acp5
Lgals1
Socs2
Igf1
Gem
Slc40a1
Cox4i2
Kpna2
Gen1
H2afy2
Iqcg
Thy1
Mthfd2
Aunip
Mybl2
Ube2c
Lgals3
Crip2
Ubd
Espl1
Bok
Rgs7bp
Plk1
Rnase12
Ska3
Ccne1
Ccne2
Snx31
Uhrf1
2810417H13Rik
Parpbp
Sdc3
Ung
Ccna2
Lmna
Ccnb1
Hist1h1b
Cd36
Efcab11
Id3
2610318N02Rik
Tpm4
Zc3hav1l
Endod1
Ncf4
Fat1
Spc24
Arap3
Cdk1
Rad51
Gins1
Ncapg
Ccnyl1
G530011O06Rik
Nasp
Mcm5
Aurkb
Rad51ap1
Rrm2
Hells
Dscc1
Arxes2
Ska1
Cep55
Prr11
Cenph
Birc5
2700038G22Rik
Ptgr1
Ahcy
Trip13
Sdf2l1
Ccnb2
Cycs
Zmynd19
Lrr1
Gins2
Ctss
Cdca3
Snhg4
Cenpa
Cenpm
Depdc1b
Clspn
Sell
Mc5r
Aspm
Slc7a5
Rmi2
Cdc20
Top2a
Nmral1
E2f8
C330027C09Rik
Tk1
Exo1
Skp2
Aurka
Anln
Hist1h2ag
Pbk
Cenpf
Cdkn3
Plk4
Srm
Dut
Rgcc
Arhgap11a
Fbxo5
Cdca8
Cks2
Gmnn
Tipin
Fam64a
Gm4737
Cdt1
Apitd1
Knstrn
Zdhhc2
Chek1
Psmc3ip
Ywhag
Spp1
Cks1b
Dhfr
Odc1
Rfc4
Lmo1
Samd1
Cenpk
Chaf1a
Gm5088
Mcm10
Hmmr
Slc16a1
Clec4e
Dtl
Kif15
Dynlt1a
Vim
Cdc45
Pir
Foxk2
Hspe1
Timeless
Nuf2
Orc6
Mthfd1l
Angptl4
Etv5
Sgol2a
Nt5dc2
Cenpp
Suv39h2
Gm5803
Col4a1
Hist1h2ab
Rad54l
Ran
Tacc3
Rpl27
Dlgap5
Ect2
Cd53
1110008P14Rik
Cdc25c
Brca1
Cenpi
Itgb2
Bub1b
Dnajc9
Sgol1
Kpnb1
Foxm1
Hmgb2
Mcm4
Tpx2
Psrc1
Mnd1
Wdhd1
Pop1
Fabp5
Dok2
Slmo2
Ercc6l
Metrn
Bard1
Xlr4b
Phb2
Tyms
AI504432
Slc35g1
Mir17hg
Fignl1
Pole2
Rrp12
Cdca5
Ckap2
Ddx39
Ccnf
Rnaseh2b
Anapc15
Nrm
Bub1
Nudcd2
Ticrr
H2afz
Pcna
Shmt1
Asf1b
4930427A07Rik
Fasn
2700094K13Rik
Esco2
Timm8a1
Il12rb2
Rcc1
Mki67
Eif1ad
Tcp1
Col4a2
Nhp2
4930579G24Rik
Cluh
Nudt5
Slc25a5
Cenpe
Mlst8
Mad2l1
Lmnb1
St3gal5
Spag5
Psat1
Enkd1
Aarsd1
Nek6
Pgk1
Mcm2
Slc35b1
Cdc6
Mrto4
Shcbp1
Oip5
Cad
Dbf4
Me2
Cenpw
Ccdc124
Nme2
Mms22l
Melk
Nap1l1
Srsf3
Ppp1r14b
Prmt1
Rpl15
Nup205
2810408I11Rik
E2f7
Cdk2ap1
Ipo5
Kif18b
Coq7
Lyar
Ncaph
Atp13a3
1700066M21Rik
Ndc1
Ranbp1
Fen1
Ykt6
Orc1
Nme1
Npm1
Fkbp1a
1110038B12Rik
Dnph1
Kif20a
Cdc34
Dna2
Dcakd
Haus8
BC030867
Spdl1
Casc5
Mlkl
Rnmtl1
Snrpd1
Slc22a3
Kif20b
Cdv3
Rangap1
Usp1
Anp32b
Syce2
Hnrnpab
Ctps
Prim1
Mb21d1
Ddx21
Incenp
Alyref
Pno1
Tfdp1
Acy1
Psmd6
Umps
Lig1
Pgp
Mns1
Slc7a1
C1qbp
Bri3bp
Myo7a
Psme3
Hacd1
Rfc5
Dnmt3b
Pnp2
Mlec
Hsp90aa1
Tmem97
Cdca2
Tomm40
Mrpl12
Polq
Ttk
Ola1
Recql
Lat2
Bysl
Dynll1
Actl6a
Rbmxl1
Spc25
Rps27a
Cacybp
Nup210
Fam111a
Dancr
Got1
Ncapd2
Ltv1
Fam46a
Prdx4
Brip1
Purb
Pa2g4
Psmb5
Prim2
Cenpn
Erh
Pmf1
Snrpd3
Atp5g3
Rps29
Neil3
Bora
Fancd2
Rps23
Cdk4
Nup43
Siva1
D5Ertd605e
Ppih
Rrm1
Cdca7
Gcsh
Plp2
Car13
Uqcrq
E030024N20Rik
Cox5a
Nudc
Ppid
Trim7
Nup93
Rpl36a
Rpl5
Oxct1
Cd68
Tomm5
Mcm7
Ppa1
Fancm
Tmem14c
Kif11
Thg1l
Cyc1
Mis18bp1
Dtymk
Dck
Nsl1
Phf19
Anxa2
Hnrnpa0
Rbm3
Rpl36al
Lsm2
Isg15
Fh1
Tubb5
Hspd1
Ncapg2
9130401M01Rik
Hsph1
Pdss1
Cct2
Tuba1b
Snrpe
Nucks1
Eldr
Hmgn5
Ppil1
Itpa
Hmgn2
3110082I17Rik
Hspa14
Idh3a
Slc43a3
Prc1
Zwilch
Ccnd1
Aaas
Eif4a3
Alg3
Atp5b
Txn1
Fkbp2
Mrpl18
Atp1b3
Actg1
Ak6
Hmgn1
Hras
Mcm8
Dera
Mcm3
Snhg1
Glrx5
Exosc6
Atad5
Ncbp1
Slfn9
Phgdh
Marcksl1
Ndufa10
Sms
Eif2s3x
Nolc1
Mif
Phf5a
Baz1a
Xpo1
Uck2
Gnb2l1
Ezh2
Cdc7
Etf1
Slc35e1
Tuba8
Cisd1
Ncl
Kif22
Snrpg
Mast2
Nudt21
Eif1ax
Cnih1
Ccdc58
Slc25a3
Ybx1
Tex30
Nup85
Mecr
Timm50
Ppm1g
Ptpn7
Mrps22
Wdr77
Nop58
Brca2
Arl6ip6
Sae1
Hcfc1
Gspt1
Poc1a
Ctdsp1
Slc6a13
Ppat
Exosc2
6720489N17Rik
Ndc80
Kif4
Snrpa1
Mrpl20
Fxn
Anp32e
Tbc1d7
Arhgap30
Tubg1
Cct6a
Ruvbl2
Rpa2
Gch1
Fbxo45
Dnajc2
Ptma
Gars
Gm12338
Fam162a
Nhp2l1
Cox18
Chsy1
Tsfm
Mrps2
Lsm6
Gdf3
E2f3
Prelid1
Tuba1c
Alg8
Rexo2
Rps16
Ppp1r15b
Ube2m
Kntc1
Gins3
Pinx1
Fam120a
Mcm6
Hirip3
Hn1
Tmem98
Pola2
Ifi27
Hsp90b1
Mtch2
Psmd14
Cox7b
Atp5g1
Rpl35a
Rpl29
Atad2
Topbp1
Rbl1
Hint1
Smc4
Mydgf
Smc6
Ece2
Setd6
Sec61b
Uap1
Eif5a
Mrpl11
Psmg3
Trim28
Nde1
Set
Calm1
Cfl1
Dnajc15
Rps27l
Ptrh2
Gemin6
Gtf2f2
Mrps28
Hist1h4i
Hnrnpd
Cmc2
Abcf2
Dnmt1
Nup37
Racgap1
Got2
Ppp4r2
Atp5k
Uchl3
Magohb
Timm23
Smc2
Mphosph10
Mrps15
Gt(ROSA)26Sor
Shmt2
Galk1
Memo1
Uqcrfs1
Srsf2
Rad18
Snrpb2
Exosc8
Dhrs4
Cryl1
Polr1d
Mtx2
Cyb5b
Etfa
Ciapin1
Atp5l
Hat1
Mtfp1
Ybx3
Uba2
Rpa3
Ydjc
Rbbp8
Exosc1
Slbp
Dus4l
Mtap
Nup50
Exosc3
Gatm
Polr2l
Mrpl13
Cenpj
Uchl4
Pdap1
Dctpp1
Cct8
Cotl1
Slc38a1
Uxt
5730408K05Rik
Ptges3
Cndp2
Eif2s1
Lsm12
Stoml2
Sfpq
Cib1
Nudt1
Uchl5
Elovl5
Cs
Slc29a1
Cirh1a
Srsf9
Mtor
Stmn1
Ube2a
Nsmce1
Atp5f1
S100a4
Ube2t
Manf
H2afx
Paics
Cox5b
Mrpl36
Atp5o
Eef1e1
Ndufs6
Psmd8
Vdac2
Psmb3
Kdelr2
Psmc4
Csnk2b
Pgls
Psph
1500009L16Rik
Chd3
Pole3
Pfdn6
Naa50
Siah1b
Prps1
Hmgb3
Hn1l
Dek
Pold2
Usp39
Haus1
Mrpl40
Rpp40
Kras
Rfc2
Eef1d
Rps11
Gnl3
Psmg1
S100a10
Khsrp
Cct5
Psmd13
Calm3
Chchd4
Cops5
Psma5
Idh2
Tomm22
Psmc5
Timm9
Banf1
Cinp
Higd1a
Coro1a
Rad21
Eif4a1
Tomm20
Setd8
Pradc1
Cct4
Ms4a6c
Syncrip
Rpl31
Wdr76
Taf10
Eif2s2
Usp14
Emc8
Smcr8
Casp7
Nxt1
Imp4
Mrps18b
Ube2n
Grwd1
Chchd2
2700029M09Rik
U2af1
Atp5j
Sdhd
