# Supplementary material for: Reducing functionally defective old HSCs alleviates aging-related phenotypes in old recipient mice
Source: Cell Res. 2025 Jan 2;35(1):45–58. doi: 10.1038/s41422-024-01057-5 (PMC11701126; doi:10.1038/s41422-024-01057-5)
Supplement: Supplementary file 18 — Supplementary Table 7 [file 41422_2024_1057_MOESM18_ESM.xlsx]

## Sheet: This study
Supplementary information, Table S7 List of datasets generated in this study
List of datasets generated in this study
Library name	Data type	Species	Aligment	Tissue	Age/Donor cell age	Treatment	Accession number
Young_fresh_HSC_RNA_rep1	Bulk RNA-seq	Mouse	mm10	HSC	2-4 month	Fresh isolated	GSE233879
Young_fresh_HSC_RNA_rep2	Bulk RNA-seq	Mouse	mm10	HSC	2-4 month	Fresh isolated	GSE233879
Young_fresh_HSC_RNA_rep3	Bulk RNA-seq	Mouse	mm10	HSC	2-4 month	Fresh isolated	GSE233879
Old_fresh_HSC_RNA_rep1	Bulk RNA-seq	Mouse	mm10	HSC	20-24 month	Fresh isolated	GSE233879
Old_fresh_HSC_RNA_rep2	Bulk RNA-seq	Mouse	mm10	HSC	20-24 month	Fresh isolated	GSE233879
Old_fresh_HSC_RNA_rep3	Bulk RNA-seq	Mouse	mm10	HSC	20-24 month	Fresh isolated	GSE233879
Old_HSC_CD150_G1_RNA_mouse1	Bulk RNA-seq	Mouse	mm10	HSC	20-24 month	Fresh isolated	GSE233879
Old_HSC_CD150_G1_RNA_mouse2	Bulk RNA-seq	Mouse	mm10	HSC	20-24 month	Fresh isolated	GSE233879
Old_HSC_CD150_G1_RNA_mouse3	Bulk RNA-seq	Mouse	mm10	HSC	20-24 month	Fresh isolated	GSE233879
Old_HSC_CD150_G2_RNA_mouse1	Bulk RNA-seq	Mouse	mm10	HSC	20-24 month	Fresh isolated	GSE233879
Old_HSC_CD150_G2_RNA_mouse2	Bulk RNA-seq	Mouse	mm10	HSC	20-24 month	Fresh isolated	GSE233879
Old_HSC_CD150_G2_RNA_mouse3	Bulk RNA-seq	Mouse	mm10	HSC	20-24 month	Fresh isolated	GSE233879
Old_HSC_CD150_G3_RNA_mouse1	Bulk RNA-seq	Mouse	mm10	HSC	20-24 month	Fresh isolated	GSE233879
Old_HSC_CD150_G3_RNA_mouse2	Bulk RNA-seq	Mouse	mm10	HSC	20-24 month	Fresh isolated	GSE233879
Old_HSC_CD150_G3_RNA_mouse3	Bulk RNA-seq	Mouse	mm10	HSC	20-24 month	Fresh isolated	GSE233879
Old_HSC_CD150_G4_RNA_mouse1	Bulk RNA-seq	Mouse	mm10	HSC	20-24 month	Fresh isolated	GSE233879
Old_HSC_CD150_G4_RNA_mouse2	Bulk RNA-seq	Mouse	mm10	HSC	20-24 month	Fresh isolated	GSE233879
Old_HSC_CD150_G4_RNA_mouse3	Bulk RNA-seq	Mouse	mm10	HSC	20-24 month	Fresh isolated	GSE233879
Old_HSC_CD150H_4D_TX_RNA_rep1	Bulk RNA-seq	Mouse	mm10	HSPCs	20-24 month	Transplanted, 4 day	GSE233879
Old_HSC_CD150H_4D_TX_RNA_rep2	Bulk RNA-seq	Mouse	mm10	HSPCs	20-24 month	Transplanted, 4 day	GSE233879
Old_HSC_CD150H_4D_TX_RNA_rep3	Bulk RNA-seq	Mouse	mm10	HSPCs	20-24 month	Transplanted, 4 day	GSE233879
Old_HSC_CD150L_4D_TX_RNA_rep1	Bulk RNA-seq	Mouse	mm10	HSPCs	20-24 month	Transplanted, 4 day	GSE233879
Old_HSC_CD150L_4D_TX_RNA_rep2	Bulk RNA-seq	Mouse	mm10	HSPCs	20-24 month	Transplanted, 4 day	GSE233879
Old_HSC_CD150L_4D_TX_RNA_rep3	Bulk RNA-seq	Mouse	mm10	HSPCs	20-24 month	Transplanted, 4 day	GSE233879
Young_fresh_HSC_scRNA	Single-cell RNA-seq	Mouse	mm10	HSC	2-4 month	Fresh isolated	GSE233879
Old_fresh_HSC_scRNA	Single-cell RNA-seq	Mouse	mm10	HSC	20-24 month	Fresh isolated	GSE233879
Old_HSC_CD150L_14D_TX_scRNA	Single-cell RNA-seq	Mouse	mm10	HSPCs	20-24 month	Transplanted, 14 day	GSE233879
Old_HSC_CD150H_14D_TX_scRNA	Single-cell RNA-seq	Mouse	mm10	HSPCs	20-24 month	Transplanted, 14 day	GSE233879
Old_HSC_CD150L_RRBS_rep1	Bisulfite-seq (Reduced Representation)	Mouse	mm10	HSC	22-24 month	Fresh isolated	GSE233879
Old_HSC_CD150L_RRBS_rep2	Bisulfite-seq (Reduced Representation)	Mouse	mm10	HSC	22-24 month	Fresh isolated	GSE233879
Old_HSC_CD150L_RRBS_rep3	Bisulfite-seq (Reduced Representation)	Mouse	mm10	HSC	22-24 month	Fresh isolated	GSE233879
Old_HSC_CD150L_RRBS_rep4	Bisulfite-seq (Reduced Representation)	Mouse	mm10	HSC	22-24 month	Fresh isolated	GSE233879
Old_HSC_CD150H_RRBS_rep1	Bisulfite-seq (Reduced Representation)	Mouse	mm10	HSC	22-24 month	Fresh isolated	GSE233879
Old_HSC_CD150H_RRBS_rep2	Bisulfite-seq (Reduced Representation)	Mouse	mm10	HSC	22-24 month	Fresh isolated	GSE233879
Old_HSC_CD150H_RRBS_rep3	Bisulfite-seq (Reduced Representation)	Mouse	mm10	HSC	22-24 month	Fresh isolated	GSE233879
Old_HSC_CD150H_RRBS_rep4	Bisulfite-seq (Reduced Representation)	Mouse	mm10	HSC	22-24 month	Fresh isolated	GSE233879
Blood_CD150H_6M_TX_RRBS_rep1	Bisulfite-seq (Reduced Representation)	Mouse	mm10	Whole blood cell	19 month	Transplanted, 6 month	GSE233879
Blood_CD150H_6M_TX_RRBS_rep2	Bisulfite-seq (Reduced Representation)	Mouse	mm10	Whole blood cell	19 month	Transplanted, 6 month	GSE233879
Blood_CD150H_6M_TX_RRBS_rep3	Bisulfite-seq (Reduced Representation)	Mouse	mm10	Whole blood cell	19 month	Transplanted, 6 month	GSE233879
Blood_CD150H_6M_TX_RRBS_rep4	Bisulfite-seq (Reduced Representation)	Mouse	mm10	Whole blood cell	19 month	Transplanted, 6 month	GSE233879
Blood_CD150L_6M_TX_RRBS_rep1	Bisulfite-seq (Reduced Representation)	Mouse	mm10	Whole blood cell	19 month	Transplanted, 6 month	GSE233879
Blood_CD150L_6M_TX_RRBS_rep2	Bisulfite-seq (Reduced Representation)	Mouse	mm10	Whole blood cell	19 month	Transplanted, 6 month	GSE233879
Blood_CD150L_6M_TX_RRBS_rep3	Bisulfite-seq (Reduced Representation)	Mouse	mm10	Whole blood cell	19 month	Transplanted, 6 month	GSE233879
Blood_CD150L_6M_TX_RRBS_rep4	Bisulfite-seq (Reduced Representation)	Mouse	mm10	Whole blood cell	19 month	Transplanted, 6 month	GSE233879
Blood_Unsorted_6M_TX_RRBS_rep1	Bisulfite-seq (Reduced Representation)	Mouse	mm10	Whole blood cell	19 month	Transplanted, 6 month	GSE233879
Blood_Unsorted_6M_TX_RRBS_rep2	Bisulfite-seq (Reduced Representation)	Mouse	mm10	Whole blood cell	19 month	Transplanted, 6 month	GSE233879
Blood_Unsorted_6M_TX_RRBS_rep3	Bisulfite-seq (Reduced Representation)	Mouse	mm10	Whole blood cell	19 month	Transplanted, 6 month	GSE233879
Blood_Unsorted_6M_TX_RRBS_rep4	Bisulfite-seq (Reduced Representation)	Mouse	mm10	Whole blood cell	19 month	Transplanted, 6 month	GSE233879
Blood_Recipient_old_HSCs_10M_TX_RRBS_rep1	Bisulfite-seq (Reduced Representation)	Mouse	mm10	Whole blood cell	23 month	Transplanted, 10 month	GSE233879
Blood_Recipient_old_HSCs_10M_TX_RRBS_rep2	Bisulfite-seq (Reduced Representation)	Mouse	mm10	Whole blood cell	23 month	Transplanted, 10 month	GSE233879
Blood_Recipient_old_HSCs_10M_TX_RRBS_rep3	Bisulfite-seq (Reduced Representation)	Mouse	mm10	Whole blood cell	23 month	Transplanted, 10 month	GSE233879
Blood_Recipient_old_HSCs_10M_TX_RRBS_rep4	Bisulfite-seq (Reduced Representation)	Mouse	mm10	Whole blood cell	23 month	Transplanted, 10 month	GSE233879
Blood_Recipient_young_HSCs_10M_TX_RRBS_rep1	Bisulfite-seq (Reduced Representation)	Mouse	mm10	Whole blood cell	23 month	Transplanted, 10 month	GSE233879
Blood_Recipient_young_HSCs_10M_TX_RRBS_rep2	Bisulfite-seq (Reduced Representation)	Mouse	mm10	Whole blood cell	23 month	Transplanted, 10 month	GSE233879
Blood_Recipient_young_HSCs_10M_TX_RRBS_rep3	Bisulfite-seq (Reduced Representation)	Mouse	mm10	Whole blood cell	23 month	Transplanted, 10 month	GSE233879
Blood_Recipient_young_HSCs_10M_TX_RRBS_rep4	Bisulfite-seq (Reduced Representation)	Mouse	mm10	Whole blood cell	23 month	Transplanted, 10 month	GSE233879
HSC_young_ATAC_rep1	ATAC-seq	Mouse	mm10	HSC	2-4 month	Fresh isolated	GSE233879
HSC_young_ATAC_rep2	ATAC-seq	Mouse	mm10	HSC	2-4 month	Fresh isolated	GSE233879
HSC_young_ATAC_rep3	ATAC-seq	Mouse	mm10	HSC	2-4 month	Fresh isolated	GSE233879
HSC_old_ATAC_rep1	ATAC-seq	Mouse	mm10	HSC	20-24 month	Fresh isolated	GSE233879
HSC_old_ATAC_rep2	ATAC-seq	Mouse	mm10	HSC	20-24 month	Fresh isolated	GSE233879
HSC_old_ATAC_rep3	ATAC-seq	Mouse	mm10	HSC	20-24 month	Fresh isolated	GSE233879
Old_HSC_CD150L_ATAC_rep1	ATAC-seq	Mouse	mm10	HSC	20-24 month	Fresh isolated	GSE233879
Old_HSC_CD150L_ATAC_rep2	ATAC-seq	Mouse	mm10	HSC	20-24 month	Fresh isolated	GSE233879
Old_HSC_CD150L_ATAC_rep3	ATAC-seq	Mouse	mm10	HSC	20-24 month	Fresh isolated	GSE233879
Old_HSC_CD150H_ATAC_rep1	ATAC-seq	Mouse	mm10	HSC	20-24 month	Fresh isolated	GSE233879
Old_HSC_CD150H_ATAC_rep2	ATAC-seq	Mouse	mm10	HSC	20-24 month	Fresh isolated	GSE233879
Old_HSC_CD150H_ATAC_rep3	ATAC-seq	Mouse	mm10	HSC	20-24 month	Fresh isolated	GSE233879
